# Supplementary material for: Analysis of newly established EST databases reveals similarities between heart regeneration in newt and fish
Source: BMC Genomics. 2010 Jan 4;11:4. doi: 10.1186/1471-2164-11-4 (PMC2823690; doi:10.1186/1471-2164-11-4)
Supplement: Additional file 2 — Best Blast hits to 1695 contigs with score ≤ 1e-05. Best BLAST hits for each contig were extracted from 5 different BLAST algorithms, sorted by contig ID, BLAST algorithm, and database hit, description and corresponding e-value. [file 1471-2164-11-4-S2.XLS]

## Sheet: Best BLAST hits
Contig ID	BLAST Algorithm	Database hit	Description	E-value
1	blastn_nr	dbj	Cynops pyrrhogaster mRNA for beta-globin, complete cds	1e-127
6	blastn_nr	dbj	Cynops pyrrhogaster mRNA for beta-globin, complete cds	1e-130
14	blastn_nr	dbj	Cynops pyrrhogaster mRNA for beta-globin, complete cds	1e-129
33	blastn_nr	dbj	Cynops pyrrhogaster mRNA for beta-globin, complete cds	1e-129
35	tblastx_est	gb	V2_p9_P12_TriplEx5ld_ V2 Ambystoma tigrinum tigrinum cDNA, mRNA sequence.	2e-71
36	blastn_nr	gb	SMRHGAB Salamander (P.waltlii) minor adult alpha-globin chain mRNA, 3' end	1e-150
38	tblastx_nr	dbj	Cynops pyrrhogaster mRNA for beta-globin, complete cds	2e-65
39	tblastx_nr	dbj	Cynops pyrrhogaster mRNA for beta-globin, complete cds	3e-49
42	blastn_nr	dbj	Cynops pyrrhogaster mRNA for beta-globin, complete cds	5e-26
44	tblastx_nr	dbj	Cynops pyrrhogaster mRNA for beta-globin, complete cds	1e-22
46	blastn_est	gb	v1_p2_h5_triplex5ld_ V1 Ambystoma mexicanum cDNA, mRNA sequence.	1e-112
47	blastn_nr	gb	Paramesotriton hongkongensis mitochondrion, complete genome	< 1,00E-150
48	blastn_est	gb	Salamander_20_C05.ab1 AG Ambystoma tigrinum tigrinum cDNA, mRNA sequence.	1e-33
49	tblastx_nr	dbj	Cynops pyrrhogaster mRNA for beta-globin, complete cds	1e-20
52	tblastx_est	gb	603539149F1 CSEQCHN60 Gallus gallus cDNA clone ChEST505b14 5', mRNA sequence.	7e-10
53	tblastx_nr	dbj	Cynops pyrrhogaster mRNA for beta-globin, complete cds	5e-30
54	blastn_est	gb	AGENCOURT_24959486 NIH_MGC_169 Mus musculus cDNA clone IMAGE:30917086 5', mRNA sequence.	4e-18
55	tblastx_nr	gb	Paramesotriton hongkongensis mitochondrion, complete genome	1e-137
57	tblastx_est	gb	V1_p3_H17_TriplEx5.ld_ V1 Ambystoma mexicanum cDNA, mRNA sequence.	2e-62
58	blastn_est	gb	V2_p8_C15_TriplEx5ld_ V2 Ambystoma tigrinum tigrinum cDNA, mRNA sequence.	1e-103
59	tblastx_est	gb	Salamander_3_M19.ab1 AG Ambystoma tigrinum tigrinum cDNA, mRNA sequence.	2e-31
61	blastn_est	gb	LB03026.CR_L13 GC_BGC-30 Bos taurus cDNA clone IMAGE:8142111, mRNA sequence.	< 1,00E-150
62	blastn_nr	gb	Ambystoma mexicanum tropomyosin mRNA, complete cds	< 1,00E-150
64	tblastx_est	gb	v11_p49_j20_t3_ Math Ambystoma mexicanum cDNA, mRNA sequence.	5e-49
65	tblastx_est	gb	Math_10_L15_T3_ Math Ambystoma mexicanum cDNA, mRNA sequence.	7e-51
67	blastn_est	gb	Contig2926 WL/RJ Phraped ESTs Gallus gallus cDNA 5', mRNA sequence.	< 1,00E-150
68	tblastx_nr	gb	Bufo marinus cardiac troponin I (Tnni3) mRNA, complete cds	4e-81
70	tblastx_est	gb	v1_p8_e12_triplex5ld_ V1 Ambystoma mexicanum cDNA, mRNA sequence.	6e-32
71	blastn_est	gb	v8_p6_m10_triplex_5ld_ V6 Ambystoma mexicanum cDNA, mRNA sequence.	< 1,00E-150
72	blastn_est	gb	V1_p4_I1_TriplEx5.ld_ V1 Ambystoma mexicanum cDNA, mRNA sequence.	< 1,00E-150
74	blastn_est	gb	V2_p14_L6_TriplEx51ld_ V2 Ambystoma tigrinum tigrinum cDNA, mRNA sequence.	1e-118
76	tblastx_est	gb	v8_p1_n21_triplex_5ld_ V6 Ambystoma mexicanum cDNA, mRNA sequence.	1e-89
77	blastn_est	gb	v11_p55_d17_t3_ Math Ambystoma mexicanum cDNA, mRNA sequence.	< 1,00E-150
78	blastn_est	gb	Math_8_A22_T3_ Math Ambystoma mexicanum cDNA, mRNA sequence.	1e-150
79	blastn_est	gb	Salamander_18_F12.ab1 AG Ambystoma tigrinum tigrinum cDNA, mRNA sequence.	< 1,00E-150
80	blastn_est	gb	v11_p44_d5_t3_059_ab1 Math Ambystoma mexicanum cDNA, mRNA sequence.	1e-105
81	blastn_nr	gb	Notopthalmus viridescens NADH dehydrogenase subunit I (ND1) gene, partial cds; tRNA-Ile, tRNA-Gln, and tRNA-Met genes, complete sequence; NADH dehydrogenase subunit II (ND2) gene, complete cds; tRNA-Trp, tRNA-Ala, tRNA-Asn, tRNA-Cys, and tRNA-Tyr genes, complete sequence; and cytochrome c oxidase subunit I (COI) gene, partial cds; mitochondrial genes for mitochondrial products	9e-30
82	blastn_est	gb	Salamander_6_O07.ab1 AG Ambystoma tigrinum tigrinum cDNA, mRNA sequence.	< 1,00E-150
83	tblastx_nr	gb	Bufo marinus cardiac troponin I (Tnni3) mRNA, complete cds	4e-67
84	tblastx_est	gb	Hw_Fat_26_050802_D12 Bos taurus CF-24-HW fat cDNA library Bos taurus cDNA, mRNA sequence.	< 1,00E-150
85	blastn_est	gb	v6_p96_d11_triplex5.1ld_ V6 Ambystoma mexicanum cDNA, mRNA sequence.	2e-49
86	blastn_est	gb	v2_p2_P4_triplex5ld V2 Ambystoma tigrinum tigrinum cDNA, mRNA sequence.	3e-57
87	blastn_est	gb	v11_p42_p15_t3_029_ab1 Math Ambystoma mexicanum cDNA, mRNA sequence.	4e-70
88	blastn_est	gb	nm_32h_g4_t3_ Math Ambystoma mexicanum cDNA, mRNA sequence.	1e-130
89	blastn_est	gb	v6_p5_o13_triplex5.1ld_ V6 Ambystoma mexicanum cDNA, mRNA sequence.	1e-145
91	blastn_nr	emb	Gallus gallus mRNA for hypothetical protein, clone 19i7	2e-64
92	tblastx_est	gb	v3_p3_i14_t3_ V3 Ambystoma tigrinum tigrinum cDNA, mRNA sequence.	5e-69
93	tblastx_est	gb	nm_29_j8_t3_ Math Ambystoma mexicanum cDNA, mRNA sequence.	6e-45
94	blastn_est	gb	v6_p96_a5_triplex5.1ld_ V6 Ambystoma mexicanum cDNA, mRNA sequence.	< 1,00E-150
95	blastn_est	dbj	CJ274602 RIKEN full-length enriched mouse cDNA library, NOD activated spleen Mus musculus cDNA clone F830302I03 3', mRNA sequence.	2e-09
96	tblastx_nr	gb	GPIGPC3A Guinea pig complement C3 protein (GPC3) mRNA, complete cds	2e-51
97	tblastx_est	gb	Salamander_29_E10.ab1 AG Ambystoma tigrinum tigrinum cDNA, mRNA sequence.	7e-31
98	tblastx_est	gb	nm_35h_i5_t3_ Math Ambystoma mexicanum cDNA, mRNA sequence.	7e-87
99	blastn_est	gb	V2_p14_O10_TriplEx51ld_ V2 Ambystoma tigrinum tigrinum cDNA, mRNA sequence.	1e-122
100	blastn_est	gb	V2_p6_P24_TriplEx5ld_ V2 Ambystoma tigrinum tigrinum cDNA, mRNA sequence.	1e-100
102	blastn_est	gb	v2_p1_J8_triplex5ld V2 Ambystoma tigrinum tigrinum cDNA, mRNA sequence.	2e-74
104	tblastx_nr	gb	Paramesotriton hongkongensis mitochondrion, complete genome	3e-96
105	tblastx_est	gb	Ag2_p37_N5_M13R AG Ambystoma tigrinum tigrinum cDNA, mRNA sequence.	6e-44
106	blastn_est	gb	Salamander_5_K06.ab1 AG Ambystoma tigrinum tigrinum cDNA, mRNA sequence.	< 1,00E-150
107	blastn_est	gb	V2_p6_A23_TriplEx5ld_ V2 Ambystoma tigrinum tigrinum cDNA, mRNA sequence.	< 1,00E-150
108	blastn_est	gb	V2_p9_I23_TriplEx5ld_ V2 Ambystoma tigrinum tigrinum cDNA, mRNA sequence.	< 1,00E-150
109	tblastx_est	gb	nm_14_e15_t3_ Math Ambystoma mexicanum cDNA, mRNA sequence.	6e-32
111	blastn_est	gb	v11_p48_h10-t3_093_ab1 Math Ambystoma mexicanum cDNA, mRNA sequence.	< 1,00E-150
112	blastn_est	gb	V2_p7_K10_TriplEx5ld_ V2 Ambystoma tigrinum tigrinum cDNA, mRNA sequence.	1e-119
113	blastn_est	gb	V2_p10_F15_TriplEx5ld_ V2 Ambystoma tigrinum tigrinum cDNA, mRNA sequence.	< 1,00E-150
114	blastx_nr	emb	fibulin-2 [Mus musculus] ref|NP_032018.1| fibulin 2 [Mus musculus] sp|P37889|FBLN2_MOUSE Fibulin-2 precursor	6e-09
115	blastn_est	gb	nm_32h_l22_t3_ Math Ambystoma mexicanum cDNA, mRNA sequence.	< 1,00E-150
116	blastn_est	gb	nm_40h_a19_t3_ Math Ambystoma mexicanum cDNA, mRNA sequence.	1e-126
117	blastn_est	gb	H06_Ag2_p25_C19_M13R AG Ambystoma tigrinum tigrinum cDNA, mRNA sequence.	< 1,00E-150
119	blastn_nr	gb	Notopthalmus viridescens NADH dehydrogenase subunit I (ND1) gene, partial cds; tRNA-Ile, tRNA-Gln, and tRNA-Met genes, complete sequence; NADH dehydrogenase subunit II (ND2) gene, complete cds; tRNA-Trp, tRNA-Ala, tRNA-Asn, tRNA-Cys, and tRNA-Tyr genes, complete sequence; and cytochrome c oxidase subunit I (COI) gene, partial cds; mitochondrial genes for mitochondrial products	< 1,00E-150
120	tblastx_est	gb	ILLUMIGEN_MCQ_55700 Katze_MFLV Macaca fascicularis cDNA clone IBIUW:32889 5' similar to Bases 5 to 385 highly similar to human FH (Hs.498239), mRNA sequence.	2e-22
121	blastn_nr	gb	Pleurodeles waltl glyceraldehyde-3-phosphate dehydrogenase mRNA, partial cds	< 1,00E-150
123	blastn_est	gb	nm_31_k6_t3_ Math Ambystoma mexicanum cDNA, mRNA sequence.	1e-110
124	blastn_est	gb	v2_p1_J12_triplex5ld V2 Ambystoma tigrinum tigrinum cDNA, mRNA sequence.	5e-31
125	blastn_est	gb	V2_p10_N4_TriplEx5ld_ V2 Ambystoma tigrinum tigrinum cDNA, mRNA sequence.	1e-55
126	tblastx_est	gb	v11_p48_c15_t3_052_ab1 Math Ambystoma mexicanum cDNA, mRNA sequence.	2e-28
129	blastn_est	gb	V2_p5_K15_TriplEx5ld_ V2 Ambystoma tigrinum tigrinum cDNA, mRNA sequence.	4e-78
131	tblastx_est	gb	v8_p11_j17_triplex_5.1l V6 Ambystoma mexicanum cDNA, mRNA sequence.	9e-89
132	tblastx_est	gb	UI-1-CF0-and-g-11-0-UI.s1 NCI_CGAP_PlTr1 Mus musculus cDNA clone UI-1-CF0-and-g-11-0-UI 3', mRNA sequence.	7e-33
134	blastn_est	gb	v1_p7_j14_triplex5ld_ V1 Ambystoma mexicanum cDNA, mRNA sequence.	< 1,00E-150
135	blastn_est	gb	Ag2_p1_K4_M13F AG Ambystoma tigrinum tigrinum cDNA, mRNA sequence.	< 1,00E-150
136	blastn_est	gb	nm_19.2_f4_t3_ Math Ambystoma mexicanum cDNA, mRNA sequence.	< 1,00E-150
137	blastn_nr	gb	SMRHSC90R Pleurodeles waltlii 90kDa heat shock protein (HSC90) mRNA, partial cds	< 1,00E-150
138	tblastx_est	gb	Salamander_17_P18.ab1 AG Ambystoma tigrinum tigrinum cDNA, mRNA sequence.	3e-77
139	blastn_est	gb	v8_p15_a15_triplex_5.1l V6 Ambystoma mexicanum cDNA, mRNA sequence.	1e-131
140	blastn_est	gb	nm_26_f19_t3_ Math Ambystoma mexicanum cDNA, mRNA sequence.	8e-84
141	blastn_est	gb	Ag2_p35_L12_M13R AG Ambystoma tigrinum tigrinum cDNA, mRNA sequence.	< 1,00E-150
142	blastn_est	gb	Salamander_11_H07.ab1 AG Ambystoma tigrinum tigrinum cDNA, mRNA sequence.	< 1,00E-150
143	tblastx_est	gb	JGI_XZT53357.fwd NIH_XGC_tropTad5 Xenopus tropicalis cDNA clone IMAGE:7627894 5', mRNA sequence.	5e-40
144	tblastx_est	gb	nm_34h_a3_t3_ Math Ambystoma mexicanum cDNA, mRNA sequence.	1e-09
145	blastn_nr	emb	NVCYTOKE8 Notophthalmus viridescens mRNA for cytokeratin 8	< 1,00E-150
146	tblastx_est	gb	v8_p16_k20_triplex_5.1l V6 Ambystoma mexicanum cDNA, mRNA sequence.	5e-28
147	tblastx_nr	dbj	Cynops pyrrhogaster mRNA for beta-globin, complete cds	6e-11
148	blastn_nr	gb	U71233 Notophthalmus viridescens 12S ribosomal RNA gene, partial sequence; tRNA-Val gene, complete sequence; and 16S ribosomal RNA gene, partial sequence, mitochondrial genes for mitochondrial RNAs	< 1,00E-150
149	tblastx_est	gb	NT020A_H08 St18-22 Neural tube (NT) Ambystoma mexicanum cDNA 5' similar to galectin 3 binding protein; L3 antigen; Mac-2-binding protein; serum, mRNA sequence.	2e-67
150	blastn_est	gb	nm_14_m10_t3_ Math Ambystoma mexicanum cDNA, mRNA sequence.	< 1,00E-150
151	blastn_est	gb	EST694687 Coccidioides posadasii saprobic phase cDNA library, greater than 4kb Coccidioides posadasii cDNA clone CIBAX79 3' end, mRNA sequence.	< 1,00E-150
152	blastn_est	gb	Salamander_1_L14.ab1 AG Ambystoma tigrinum tigrinum cDNA, mRNA sequence.	1e-14
154	blastn_est	gb	nm_35h_g14_t3_ Math Ambystoma mexicanum cDNA, mRNA sequence.	< 1,00E-150
155	blastn_est	gb	Salamander_13_P06.ab1 AG Ambystoma tigrinum tigrinum cDNA, mRNA sequence.	< 1,00E-150
156	tblastx_est	gb	v11_p50_a12_t3_ Math Ambystoma mexicanum cDNA, mRNA sequence.	1e-95
157	blastn_est	gb	V2_p13_I21_TriplEx5ld_ V2 Ambystoma tigrinum tigrinum cDNA, mRNA sequence.	< 1,00E-150
158	tblastx_est	gb	Salamander_24_H23.ab1 AG Ambystoma tigrinum tigrinum cDNA, mRNA sequence.	1e-122
159	blastx_nr	ref	creatine kinase, brain [Gallus gallus] emb|CAA27221.1| unnamed protein product [Gallus gallus] sp|P05122|KCRB_CHICK Creatine kinase B-type (Creatine kinase, B chain) (B-CK) gb|AAA48613.1| B-creatine kinase	< 1,00E-150
160	blastn_est	gb	v11_p44_l6_t3_052_ab1 Math Ambystoma mexicanum cDNA, mRNA sequence.	1e-101
161	tblastx_est	gb	v1_p2_e5_triplex5ld_ V1 Ambystoma mexicanum cDNA, mRNA sequence.	2e-73
163	blastn_est	gb	nm_21.2_d10_t3_ Math Ambystoma mexicanum cDNA, mRNA sequence.	1e-150
164	blastn_est	gb	nm_39h_c7_t3_ Math Ambystoma mexicanum cDNA, mRNA sequence.	< 1,00E-150
165	blastn_est	gb	V1_p4_I12_TriplEx5.ld_ V1 Ambystoma mexicanum cDNA, mRNA sequence.	< 1,00E-150
166	blastn_est	gb	Math_7_N11_T3_ Math Ambystoma mexicanum cDNA, mRNA sequence.	1e-107
167	tblastx_est	gb	Salamander_15_F01.ab1 AG Ambystoma tigrinum tigrinum cDNA, mRNA sequence.	2e-93
169	tblastx_est	gb	LeukoN6_4_E09.b1_A028 Unstimulated peripheral blood leukocytes N6 Equus caballus cDNA clone LeukoN6_4_E09_A028 3', mRNA sequence.	1e-15
170	blastn_est	gb	Salamander_29_F18.ab1 AG Ambystoma tigrinum tigrinum cDNA, mRNA sequence.	2e-55
171	blastn_est	gb	nm_36h_f18_t3_031_ab1 Math Ambystoma mexicanum cDNA, mRNA sequence.	8e-91
172	blastn_est	dbj	BP676206 Osada Taira anterior neuroectoderm (ANE) pCS105 cDNA library Xenopus laevis cDNA clone XL421d21ex 5', mRNA sequence.	1e-95
173	blastn_est	gb	AGENCOURT_14401077 NIH_MGC_173 Homo sapiens cDNA 5', mRNA sequence.	8e-49
174	blastn_est	gb	v1_p6_f14_triplex5ld_ V1 Ambystoma mexicanum cDNA, mRNA sequence.	1e-135
175	blastn_est	gb	nm_18_l9_t3_ Math Ambystoma mexicanum cDNA, mRNA sequence.	< 1,00E-150
176	blastn_est	gb	CLJ140-B09.y1d-s SHGC-CLJ Gasterosteus aculeatus cDNA clone CLJ140-B09 5', mRNA sequence.	< 1,00E-150
178	tblastx_est	gb	v1_p7_g12_triplex5ld_ V1 Ambystoma mexicanum cDNA, mRNA sequence.	2e-56
179	blastn_est	gb	nm_22.2_b10_t3_ Math Ambystoma mexicanum cDNA, mRNA sequence.	1e-87
180	blastn_est	gb	C11_Ag2_p28_N4_M13R AG Ambystoma tigrinum tigrinum cDNA, mRNA sequence.	< 1,00E-150
181	tblastx_est	gb	Salamander_4_I18.ab1 AG Ambystoma tigrinum tigrinum cDNA, mRNA sequence.	9e-33
182	tblastx_est	gb	Math_p1_I6_T3_ Math Ambystoma mexicanum cDNA, mRNA sequence.	2e-58
183	blastn_est	gb	v6_p4_i22_triplex5.1ld_ V6 Ambystoma mexicanum cDNA, mRNA sequence.	1e-124
187	tblastx_est	gb	AGENCOURT_66927843 NIH_MGC_366 Rattus norvegicus cDNA clone IMAGE:8367162 5', mRNA sequence.	7e-57
188	blastn_est	gb	Salamander_24_P04.ab1 AG Ambystoma tigrinum tigrinum cDNA, mRNA sequence.	1e-106
189	blastn_est	gb	v11_p54_g5_t3_ Math Ambystoma mexicanum cDNA, mRNA sequence.	< 1,00E-150
190	tblastx_nr	gb	Xenopus laevis annexin A1, mRNA (cDNA clone MGC:64363 IMAGE:6877900), complete cds	1e-150
191	blastn_est	gb	v8_p2_c4_triplex_5ld_ V6 Ambystoma mexicanum cDNA, mRNA sequence.	< 1,00E-150
192	tblastx_est	gb	SB03019A2B04.f1 Normalized subtracted Keck-Tagu Library SB03 Taeniopygia guttata cDNA clone SB03019A2B04.f1 5, mRNA sequence.	6e-42
193	blastn_est	gb	v2_p3_m22_xxx5.1_ V2 Ambystoma tigrinum tigrinum cDNA, mRNA sequence.	1e-107
194	blastn_est	gb	Ag2_p35_D8_M13R AG Ambystoma tigrinum tigrinum cDNA, mRNA sequence.	< 1,00E-150
195	blastn_est	gb	v2_p4_g23_xxx5.1_ V2 Ambystoma tigrinum tigrinum cDNA, mRNA sequence.	9e-48
197	blastn_est	gb	V2_p5_G4_TriplEx5ld_ V2 Ambystoma tigrinum tigrinum cDNA, mRNA sequence.	< 1,00E-150
198	tblastx_est	gb	603394318F1 NIH_MGC_90 Homo sapiens cDNA clone IMAGE:5404348 5', mRNA sequence.	2e-58
201	blastn_est	gb	v6_p1_b19_triplex5.1ld_ V6 Ambystoma mexicanum cDNA, mRNA sequence.	5e-47
202	blastx_nr	ref	PREDICTED: similar to peptidyl-Lys metalloendopeptidase [Gallus gallus]	2e-28
203	blastn_est	gb	Ag2_p46_EO_O3_M13R AG Ambystoma tigrinum tigrinum cDNA, mRNA sequence.	1e-121
204	tblastx_est	gb	JGI_CAAQ8758.rev NIH_XGC_tropHrt1 Xenopus tropicalis cDNA clone IMAGE:7728920 3', mRNA sequence.	2e-27
205	blastn_est	gb	v1_p8_f3_triplex5ld_ V1 Ambystoma mexicanum cDNA, mRNA sequence.	1e-114
206	tblastx_nr	ref	PREDICTED: Gallus gallus similar to Prostaglandin G/H synthase 1 precursor (Cyclooxygenase -1) (COX-1) (Prostaglandin-endoperoxide synthase 1) (Prostaglandin H2 synthase 1) (PGH synthase 1) (PGHS-1) (PHS 1) (LOC427752), mRNA	6e-65
207	tblastx_est	gb	nm_27_n20_t3_ Math Ambystoma mexicanum cDNA, mRNA sequence.	5e-69
209	tblastx_est	gb	SB03020A2D05.f1 Normalized subtracted Keck-Tagu Library SB03 Taeniopygia guttata cDNA clone SB03020A2D05.f1 5, mRNA sequence.	8e-25
210	blastn_est	gb	nm_40h_o8_t3_055_ab1 Math Ambystoma mexicanum cDNA, mRNA sequence.	2e-66
211	tblastx_est	gb	v11_p57_l13_t3_ Math Ambystoma mexicanum cDNA, mRNA sequence.	5e-18
212	blastn_est	gb	NM_5_N11_T3_ Math Ambystoma mexicanum cDNA, mRNA sequence.	1e-105
213	tblastx_est	gb	v11_p56_b7_t3_ Math Ambystoma mexicanum cDNA, mRNA sequence.	5e-82
214	tblastx_est	gb	V2_p10_E6_TriplEx5ld_ V2 Ambystoma tigrinum tigrinum cDNA, mRNA sequence.	2e-73
215	tblastx_est	gb	nm_27_n13_t3_ Math Ambystoma mexicanum cDNA, mRNA sequence.	1e-38
219	tblastx_est	gb	nm_18_h22_t3_ Math Ambystoma mexicanum cDNA, mRNA sequence.	4e-35
220	blastn_est	gb	v11_p52_l2_t3_070_ab1 Math Ambystoma mexicanum cDNA, mRNA sequence.	< 1,00E-150
221	blastn_est	gb	Ag2_p43_L16_M13R AG Ambystoma tigrinum tigrinum cDNA, mRNA sequence.	< 1,00E-150
224	tblastx_est	gb	v8_p6_f11_triplex_5.1ld_ V6 Ambystoma mexicanum cDNA, mRNA sequence.	3e-08
225	blastn_est	gb	brain_EST06970 Brain cDNA Library Gallus gallus cDNA 5', mRNA sequence.	2e-38
226	tblastx_nr	gb	Synthetic construct Homo sapiens clone FLH147932.01L interleukin-1 receptor-associated kinase 4 (IRAK4) mRNA, partial cds	2e-45
227	tblastx_est	gb	AGENCOURT_55952807 NICHD_XGC_FaB Xenopus laevis cDNA clone IMAGE:8069385 3', mRNA sequence.	2e-15
229	blastn_est	gb	Salamander_17_B03.ab1 AG Ambystoma tigrinum tigrinum cDNA, mRNA sequence.	1e-114
230	blastn_est	dbj	BP716661 Osada Taira anterior neuroectoderm (ANE) pCS105 cDNA library Xenopus laevis cDNA clone XL433b22ex 3', mRNA sequence.	3e-17
233	tblastx_nr	dbj	Macaca fascicularis mRNA, clone QorA-14287: similar to Homo sapiens dystrobrevin binding protein 1 (DTNBP1), transcript variant 1, mRNA, NM_031122.3	3e-18
234	tblastx_est	gb	AGENCOURT_15345816 NICHD_XGC_Swb1N Xenopus tropicalis cDNA clone IMAGE:7004161 5', mRNA sequence.	2e-25
235	tblastx_est	gb	v8_p15_c8_triplex_5.1ld_ V6 Ambystoma mexicanum cDNA, mRNA sequence.	7e-09
236	tblastx_est	gb	v1_p8_i16_triplex5ld_ V1 Ambystoma mexicanum cDNA, mRNA sequence.	3e-36
237	blastn_nr	emb	PWHSC70 Pleurodeles waltl mRNA for heat shock protein cognate 70	1e-144
239	blastn_est	gb	v11_p44_c2_t3_096_ab1 Math Ambystoma mexicanum cDNA, mRNA sequence.	1e-120
240	blastn_est	gb	nm_26_c16_t3_ Math Ambystoma mexicanum cDNA, mRNA sequence.	< 1,00E-150
241	tblastx_est	gb	AGENCOURT_10164991 NICHD_XGC_Kid1 Xenopus laevis cDNA clone IMAGE:4032423 5', mRNA sequence.	3e-22
242	tblastx_est	gb	v2_p1_A18_triplex5ld V2 Ambystoma tigrinum tigrinum cDNA, mRNA sequence.	2e-49
243	blastn_est	gb	Salamander_7_P02.ab1 AG Ambystoma tigrinum tigrinum cDNA, mRNA sequence.	1e-115
244	tblastx_est	gb	UI-R-FF0-cpd-k-12-0-UI.s1 NCI_CGAP_FF0 Rattus norvegicus cDNA clone UI-R-FF0-cpd-k-12-0-UI 3', mRNA sequence.	5e-13
248	tblastx_est	gb	v2_p1_K24_triplex5ld V2 Ambystoma tigrinum tigrinum cDNA, mRNA sequence.	3e-83
249	tblastx_est	gb	JGI_CABI6020.fwd NIH_XGC_tropOvi1 Xenopus tropicalis cDNA clone IMAGE:7858220 5', mRNA sequence.	4e-28
251	tblastx_est	gb	Le_mx0_07g11_SP6 Little Skate Multiple Tissues, Normalized Leucoraja erinacea cDNA clone Le_mx0_07g11 5' similar to sp|P35385|HSB7_MOUSE Heat-shock protein beta-7 (HspB7) (Cardiovascular heat shock. Score = 112 bits (281), Expect = 5e-24, mRNA sequence.	1e-30
252	blastn_est	gb	v2_p114_a6_triplex5ld V2 Ambystoma tigrinum tigrinum cDNA, mRNA sequence.	3e-41
253	blastn_est	gb	Spleen-14_C04_pDNR-LIB-SFI1A A. transmontanus spleen express library Acipenser transmontanus cDNA, mRNA sequence.	7e-62
254	blastn_est	gb	nm_18_f8_t3_ Math Ambystoma mexicanum cDNA, mRNA sequence.	1e-143
255	blastn_est	gb	v2_p3_h3_triplex5ld V2 Ambystoma tigrinum tigrinum cDNA, mRNA sequence.	1e-69
256	blastn_est	gb	Salamander_29_D08.ab1 AG Ambystoma tigrinum tigrinum cDNA, mRNA sequence.	2e-16
257	blastn_est	gb	nm_24_a3_t3_ Math Ambystoma mexicanum cDNA, mRNA sequence.	1e-43
258	tblastx_est	gb	4154209 BARC_3GAL chicken mixed tissue Gallus gallus cDNA clone 3GAL_50C13 5', mRNA sequence.	1e-78
259	blastn_est	gb	v11_p46_c14_t3_063_ab1 Math Ambystoma mexicanum cDNA, mRNA sequence.	1e-81
260	blastn_est	gb	NT018B_G12 St18-22 Neural tube (NT) Ambystoma mexicanum cDNA 5' similar to nucleosome assembly protein 1-like 1; HSP22-like protein, mRNA sequence.	< 1,00E-150
262	tblastx_est	emb	BX720614 XGC-tadpole Xenopus tropicalis cDNA clone TTpA066k03 3', mRNA sequence.	6e-37
266	blastn_est	gb	v11_p58_n6_t3_ Math Ambystoma mexicanum cDNA, mRNA sequence.	6e-28
267	blastn_est	gb	NT008A_A05 St18-22 Neural tube (NT) Ambystoma mexicanum cDNA 5' similar to LSM2 homolog, U6 small nuclear RNA associated; U6 snRNA-associated, mRNA sequence.	1e-91
270	blastn_est	gb	v8_p2_b9_triplex_5ld_ V6 Ambystoma mexicanum cDNA, mRNA sequence.	1e-127
271	tblastx_est	gb	nm_32h_m8_t3_ Math Ambystoma mexicanum cDNA, mRNA sequence.	5e-21
272	blastn_est	gb	Math_8_N9_T3_ Math Ambystoma mexicanum cDNA, mRNA sequence.	< 1,00E-150
273	blastn_est	gb	Salamander_2_J02.ab1 AG Ambystoma tigrinum tigrinum cDNA, mRNA sequence.	3e-92
274	tblastx_est	gb	nm_37h_g3_t3_ Math Ambystoma mexicanum cDNA, mRNA sequence.	2e-26
276	tblastx_est	gb	JGI_CABK6098.rev NIH_XGC_tropSpl1 Xenopus tropicalis cDNA clone IMAGE:7881568 3', mRNA sequence.	1e-101
277	blastn_est	gb	Salamander_25_A08.ab1 AG Ambystoma tigrinum tigrinum cDNA, mRNA sequence.	1e-136
278	tblastx_est	gb	V2_p6_M22_TriplEx5ld_ V2 Ambystoma tigrinum tigrinum cDNA, mRNA sequence.	4e-19
280	tblastx_est	gb	v8_p6_m5_triplex_5ld_ V6 Ambystoma mexicanum cDNA, mRNA sequence.	1e-22
281	blastn_est	gb	BL016A_F08 6-Day Axolotl Tail Blastema (6DAxBL) Ambystoma mexicanum cDNA 5' similar to hnRNP-E2 protein (Xenopus laevis), mRNA sequence.	4e-94
282	tblastx_nr	ref	Gallus gallus SET and MYND domain containing 1 (SMYD1), mRNA	< 1,00E-150
284	blastn_est	gb	v2_p2_B20_triplex5ld V2 Ambystoma tigrinum tigrinum cDNA, mRNA sequence.	2e-19
285	blastn_est	gb	Salamander_28_B24.ab1 AG Ambystoma tigrinum tigrinum cDNA, mRNA sequence.	< 1,00E-150
287	tblastx_est	gb	n6029 Human Fetal Cochlea cDNA Library Homo sapiens cDNA clone n6029 5', mRNA sequence.	1e-27
288	tblastx_est	gb	v1_p6_o20_triplex5ld_ V1 Ambystoma mexicanum cDNA, mRNA sequence.	4e-55
289	tblastx_est	dbj	BJ629417 NIBB Mochii normalized Xenopus early gastrula library Xenopus laevis cDNA clone XL161f18 3', mRNA sequence.	1e-47
294	tblastx_nr	emb	HSA420560 Homo sapiens mRNA full length insert cDNA clone EUROIMAGE 1476475	7e-13
295	tblastx_est	gb	JGI_CAAX8832.rev CAAX Pimephales promelas testis 7-8 month adults, males and females pooled (L) Pimephales promelas cDNA clone CAAX8832 3', mRNA sequence.	1e-61
297	blastn_est	gb	v6_p1_k12_triplex5.1ld_ V6 Ambystoma mexicanum cDNA, mRNA sequence.	2e-29
300	tblastx_est	gb	v11_p52_c20_t3_ Math Ambystoma mexicanum cDNA, mRNA sequence.	3e-42
301	blastn_est	gb	Math_11_M12_T3_ Math Ambystoma mexicanum cDNA, mRNA sequence.	1e-97
302	tblastx_nr	dbj	Pelodiscus sinensis PsEF1a mRNA for elongation factor-1 alpha (EF-1alpha), complete cds	3e-57
303	blastn_est	gb	Math_p3_N21_T3_ Math Ambystoma mexicanum cDNA, mRNA sequence.	< 1,00E-150
304	tblastx_est	gb	AGENCOURT_15114344 NICHD_XGC_Emb6 Xenopus tropicalis cDNA clone IMAGE:6991784 5', mRNA sequence.	1e-54
306	blastn_est	gb	1592216 MARC 11BOV Bos taurus cDNA 3', mRNA sequence.	1e-84
307	blastn_nr	dbj	NEWABP25 Cynops pyrrhogaster ABP-25 mRNA for animal blastomere protein, complete cds	< 1,00E-150
308	tblastx_est	gb	nm_21.2_a10_t3_ Math Ambystoma mexicanum cDNA, mRNA sequence.	7e-76
310	blastn_est	gb	v2_p2_M5_triplex5ld V2 Ambystoma tigrinum tigrinum cDNA, mRNA sequence.	1e-132
311	blastn_est	gb	LIVERF046768F7 POSSUM_01-POSSUM-LIVER-2KB Trichosurus vulpecula cDNA clone 1061020402254, mRNA sequence.	3e-18
312	tblastx_est	gb	603160639F1 CSEQRBN14 Gallus gallus cDNA clone ChEST181m10 5', mRNA sequence.	1e-46
313	blastn_est	gb	L23_Ag2_p10_K24_M13R AG Ambystoma tigrinum tigrinum cDNA, mRNA sequence.	< 1,00E-150
314	blastn_est	gb	v1_p5_n15_triplex5ld_ V1 Ambystoma mexicanum cDNA, mRNA sequence.	1e-145
317	tblastx_nr	ref	PREDICTED: Gallus gallus similar to CG10964-PA (LOC415664), mRNA	6e-92
320	tblastx_est	dbj	CJ013632 full-length enriched swine cDNA library, adult mesenteric lymph node Sus scrofa cDNA clone MLN01H110075 5', mRNA sequence.	3e-68
321	tblastx_est	gb	O04_Ag2_p24_L21_M13R AG Ambystoma tigrinum tigrinum cDNA, mRNA sequence.	2e-53
322	tblastx_est	gb	ZF101-P00018-DEPE-F_A23 GISZF001_ra Danio rerio cDNA clone IMAGE:7140961 5', mRNA sequence.	2e-23
325	blastn_est	gb	BL016A_H05 6-Day Axolotl Tail Blastema (6DAxBL) Ambystoma mexicanum cDNA 5' similar to putative senescence-associated protein (Pisum sativum), mRNA sequence.	1e-105
326	blastn_nr	emb	PWA575799 Pleurodeles waltl partial mRNA for immunoglobulin M heavy chain constant region (ighcm gene)	< 1,00E-150
329	tblastx_est	gb	JGI_XZG63446.fwd NIH_XGC_tropGas7 Xenopus tropicalis cDNA clone IMAGE:7577615 5', mRNA sequence.	2e-55
331	blastn_est	gb	Ag2_p7_H18_M13R AG Ambystoma tigrinum tigrinum cDNA, mRNA sequence.	< 1,00E-150
332	tblastx_est	gb	KIDNEYF074992D4 POSSUM_01-POSSUM-KIDNEY-2KB Trichosurus vulpecula cDNA clone 1061019913370, mRNA sequence.	2e-72
333	blastn_est	gb	BL011B_H03 6-Day Axolotl Tail Blastema (6DAxBL) Ambystoma mexicanum cDNA 5' similar to zinc finger protein 282; HTLV-I U5 repressive element-binding, mRNA sequence.	2e-24
340	tblastx_est	gb	AGENCOURT_14006285 NICHD_XGC_Tad2 Xenopus laevis cDNA clone IMAGE:6936593 5', mRNA sequence.	4e-09
341	blastn_est	gb	ZF001-P00006-DPE-F-A_C05 GISZF001 Danio rerio cDNA clone IMAGE:6893650 5' similar to (NM_131188) myosin, light polypeptide 2, skeletal muscle, mRNA sequence.	8e-16
342	blastn_est	gb	v11_p43_d5_t3_065_ab1 Math Ambystoma mexicanum cDNA, mRNA sequence.	1e-111
343	tblastx_est	gb	NT006D_A05 St18-22 Neural tube (NT) Ambystoma mexicanum cDNA 5' similar to RNA helicase A binding protein 95 (Homo sapiens), mRNA sequence.	5e-24
346	tblastx_est	gb	v8_p2_d17_triplex_5ld_ V6 Ambystoma mexicanum cDNA, mRNA sequence.	4e-21
349	blastn_est	gb	v11_p53_p14_t3_ Math Ambystoma mexicanum cDNA, mRNA sequence.	1e-108
350	blastn_est	gb	16_C15.abd POE14_(Day_14_pregnant_ovine_endometrium) Ovis aries cDNA, mRNA sequence.	2e-74
351	tblastx_nr	emb	Xenopus tropicalis finished cDNA, clone TEgg088i09	1e-142
352	blastn_est	gb	NT016B_G02 St18-22 Neural tube (NT) Ambystoma mexicanum cDNA 5' similar to ribulose-5-phosphate-3-epimerase isoform 1 (Homo sapiens), mRNA sequence.	< 1,00E-150
353	blastn_est	gb	Salamander_24_D11.ab1 AG Ambystoma tigrinum tigrinum cDNA, mRNA sequence.	5e-21
357	tblastx_nr	gb	Homo sapiens chromosome 8 clone RP11-158K1 map q24.13, complete sequence	9e-70
359	blastn_est	gb	SB03021B1E01.f1 Normalized subtracted Keck-Tagu Library SB03 Taeniopygia guttata cDNA clone SB03021B1E01.f1 5, mRNA sequence.	1e-138
360	tblastx_est	gb	603612856F1 CSEQCHN56 Gallus gallus cDNA clone ChEST605o14 5', mRNA sequence.	2e-05
361	blastn_est	gb	M07_Ag2_p4_I22_M13R AG Ambystoma tigrinum tigrinum cDNA, mRNA sequence.	4e-56
362	tblastx_est	gb	Salamander_25_L12.ab1 AG Ambystoma tigrinum tigrinum cDNA, mRNA sequence.	5e-05
364	tblastx_est	gb	v11_p42_b20_t3_038_ab1 Math Ambystoma mexicanum cDNA, mRNA sequence.	3e-12
365	tblastx_est	gb	kc48c12.y11 Xiphinema index CSEQDA01 Xiphinema index cDNA 5' similar to SW:ACT2_CAEEL P10984 ACTIN 2. ;, mRNA sequence.	7e-05
371	blastn_est	dbj	CJ435496 macaque brain cDNA library QccE Macaca fascicularis cDNA clone QccE-12544 5', mRNA sequence.	4e-37
373	tblastx_nr	ref	PREDICTED: Bos taurus Fas ligand (LOC407111), mRNA	6e-43
374	tblastx_est	emb	AJ741220 riken1 Gallus gallus cDNA clone 1c10r3, mRNA sequence.	4e-27
377	tblastx_est	emb	AM066143 Chicken immune 2 - CSEQRBN29 Gallus gallus cDNA clone C0000466G11_T7, mRNA sequence.	2e-59
378	blastn_est	gb	JGI_XZT57254.fwd NIH_XGC_tropTad5 Xenopus tropicalis cDNA clone IMAGE:7632131 5', mRNA sequence.	2e-28
380	tblastx_est	dbj	DA611086 IMR322 Homo sapiens cDNA clone IMR322009100 5', mRNA sequence.	2e-44
382	blastn_est	gb	Salamander_25_C18.ab1 AG Ambystoma tigrinum tigrinum cDNA, mRNA sequence.	6e-05
383	tblastx_nr	ref	PREDICTED: Canis familiaris similar to SUMO1/sentrin specific protease 5 (LOC488033), mRNA	4e-79
384	blastn_nr	emb	Gallus gallus finished cDNA, clone ChEST279i8	8e-36
390	tblastx_est	gb	v1_p7_a13_triplex5ld_ V1 Ambystoma mexicanum cDNA, mRNA sequence.	1e-22
391	tblastx_est	dbj	BJ835549 Yasufumi Emori unpublished cDNA library, olfactory epithelium Misgurnus anguillicaudatus cDNA clone dj27e15 3', mRNA sequence.	2e-24
392	tblastx_est	gb	ILLUMIGEN_MCQ_10930 Katze_MMPL2 Macaca mulatta cDNA clone IBIUW:9660 5' similar to Bases 1 to 700 highly similar to human RALA (Hs.6906), mRNA sequence.	1e-109
393	blastn_est	gb	V2_p9_K14_TriplEx5ld_ V2 Ambystoma tigrinum tigrinum cDNA, mRNA sequence.	3e-22
394	blastn_est	gb	NT020C_A07 St18-22 Neural tube (NT) Ambystoma mexicanum cDNA 5' similar to JC2329 translation initiation factor eIF-2 beta chain - rabbit, mRNA sequence.	1e-27
395	blastn_nr	emb	Gallus gallus finished cDNA, clone ChEST1035a21	6e-99
396	blastn_est	gb	v11_p50_d20_t3_ Math Ambystoma mexicanum cDNA, mRNA sequence.	< 1,00E-150
399	tblastx_nr	ref	PREDICTED: Canis familiaris similar to Mitochondrial 28S ribosomal protein S33 (S33mt) (MRP-S33) (Ganglioside-induced differentiation-associated-protein 3) (LOC488358), mRNA	4e-43
402	blastn_est	gb	nm_35h_d4_t3_ Math Ambystoma mexicanum cDNA, mRNA sequence.	2e-40
403	blastn_est	dbj	BJ838038 Yasufumi Emori unpublished cDNA library, olfactory epithelium Misgurnus anguillicaudatus cDNA clone dj36i13 3', mRNA sequence.	2e-15
404	tblastx_est	dbj	BJ063925 NIBB Mochii normalized Xenopus tailbud library Xenopus laevis cDNA clone XL077m21 5', mRNA sequence.	9e-48
408	blastn_est	gb	nax25e09.y1 Chicken eye (embryo). Unnormalized (nax) Gallus gallus cDNA clone nax25e09 5', mRNA sequence.	4e-05
409	tblastx_est	gb	nm_40h_d9_t3_ Math Ambystoma mexicanum cDNA, mRNA sequence.	8e-54
412	blastn_est	gb	Math_11_H18_T3_ Math Ambystoma mexicanum cDNA, mRNA sequence.	9e-80
415	blastn_est	gb	nm_14_d6_t3_ Math Ambystoma mexicanum cDNA, mRNA sequence.	< 1,00E-150
418	tblastx_est	gb	JGI_CAAR10344.fwd NIH_XGC_tropLiv1 Xenopus tropicalis cDNA clone IMAGE:7742468 5', mRNA sequence.	2e-51
420	tblastx_est	gb	Sa_mx0_62c03_SP6 Dogfish Shark Multiple Tissues, Normalized Squalus acanthias cDNA clone Sa_mx0_62c03 5' similar to emb|CAG32110.1| hypothetical protein - Gallus gallus. Score = 133 bits (335), Expect = 4e-30, mRNA sequence.	9e-32
422	tblastx_est	emb	AJ733497 riken1 Gallus gallus cDNA clone 6e4s2, mRNA sequence.	1e-103
423	blastn_est	gb	H23_Ag2_p8_D16_M13R AG Ambystoma tigrinum tigrinum cDNA, mRNA sequence.	< 1,00E-150
424	blastn_est	gb	V2_p8_N1_TriplEx5ld_ V2 Ambystoma tigrinum tigrinum cDNA, mRNA sequence.	1e-64
425	blastn_est	gb	NT014A_H09 St18-22 Neural tube (NT) Ambystoma mexicanum cDNA 5' similar to dynein-associated protein RKM23; robl/LC7-like; bithoraxoid-like, mRNA sequence.	4e-73
426	blastn_est	gb	nm_40h_i22_t3_ Math Ambystoma mexicanum cDNA, mRNA sequence.	7e-75
428	tblastx_nr	gb	Paramesotriton hongkongensis mitochondrion, complete genome	< 1,00E-150
430	tblastx_est	gb	JGI_XZT5469.rev NIH_XGC_tropTad5 Xenopus tropicalis cDNA clone IMAGE:7584097 3', mRNA sequence.	1e-65
431	tblastx_est	gb	v1_p6_g21_triplex5ld_ V1 Ambystoma mexicanum cDNA, mRNA sequence.	1e-115
432	tblastx_nr	gb	Rattus norvegicus clone UI-R-FJ0-cpv-a-07-0-UI unknown mRNA	< 1,00E-150
433	tblastx_est	gb	AGENCOURT_14141748 NICHD_XGC_Eye1 Xenopus laevis cDNA clone IMAGE:6946681 5', mRNA sequence.	3e-13
434	tblastx_est	gb	Skin-04_A06_pDNR-LIB-SFI1A A. transmontanus skin express library Acipenser transmontanus cDNA, mRNA sequence.	4e-05
437	tblastx_est	gb	603363507F1 CSEQRBN21 Gallus gallus cDNA clone ChEST259m1 5', mRNA sequence.	1e-23
438	tblastx_est	gb	v11_p48_m20_t3_083_ab1 Math Ambystoma mexicanum cDNA, mRNA sequence.	1e-100
439	tblastx_nr	emb	Zebrafish DNA sequence from clone CH211-119C20 in linkage group 20 Contains a novel gene simialr to human and mouse CASKIN2 (CASK interacting protein 2), a novel gene for a nucleoside-diphosphate kinase (wu:fk59e05) and a CpG island, complete sequence	2e-06
441	blastn_est	gb	601885122F1 NIH_MGC_57 Homo sapiens cDNA clone IMAGE:4103572 5', mRNA sequence.	6e-86
442	blastn_est	gb	603123794F1 CSEQCHL23 Gallus gallus cDNA clone ChEST89l24 5', mRNA sequence.	8e-28
443	tblastx_est	gb	JGI_CACC1089.fwd CACC Pimephales promelas liver 7-8 month adults, males and females pooled (M) Pimephales promelas cDNA clone CACC1089 5', mRNA sequence.	2e-09
444	tblastx_nr	emb	GGAJ5071 Gallus gallus mRNA for tapasin protein, L8.4	3e-33
449	tblastx_est	gb	sh2P0053E20_F.ab1 0 0 0 adult sheep fracture callus 7d Ovis aries cDNA, mRNA sequence.	1e-53
450	tblastx_est	gb	Hw_liver_25_050718_A04 Bos taurus CF-24-HW liver cDNA library Bos taurus cDNA, mRNA sequence.	5e-07
453	tblastx_est	gb	AGENCOURT_13845265 NICHD_XGC_Tad2 Xenopus laevis cDNA clone IMAGE:6935447 5', mRNA sequence.	1e-43
454	tblastx_est	gb	Salamander_24_H05.ab1 AG Ambystoma tigrinum tigrinum cDNA, mRNA sequence.	1e-76
455	blastn_est	gb	G3-F8 Axolotl Lambda Zap Library Ambystoma mexicanum cDNA similar to Homo sapiens ref|XP_003920.4| (1.0e-84), betaine-homocysteine methyltransferase, mRNA sequence.	2e-74
456	tblastx_est	dbj	BP716725 Osada Taira anterior neuroectoderm (ANE) pCS105 cDNA library Xenopus laevis cDNA clone XL433g11ex 3', mRNA sequence.	8e-52
458	tblastx_est	gb	JGI_CABK9485.fwd NIH_XGC_tropSpl1 Xenopus tropicalis cDNA clone IMAGE:7884766 5', mRNA sequence.	8e-08
459	blastn_est	gb	v6_p5_a7_triplex5.1ld_ V6 Ambystoma mexicanum cDNA, mRNA sequence.	2e-78
460	blastn_est	gb	BL017B_D11 6-Day Axolotl Tail Blastema (6DAxBL) Ambystoma mexicanum cDNA 5' similar to Unknown (protein for MGC:89821) (Xenopus tropicalis), mRNA sequence.	5e-65
461	blastn_est	gb	IMMUNEF045821D10 POSSUM_01-C-POSSUM-IMMUNE-2KB Trichosurus vulpecula cDNA clone 1061021063456, mRNA sequence.	4e-30
463	blastn_est	gb	gonad_EST08727 Embryonic gonad cDNA Library Gallus gallus cDNA 5', mRNA sequence.	2e-66
464	tblastx_est	gb	V2_p9_P12_TriplEx5ld_ V2 Ambystoma tigrinum tigrinum cDNA, mRNA sequence.	2e-71
467	blastn_est	gb	v1_p2_c13_triplex5ld_ V1 Ambystoma mexicanum cDNA, mRNA sequence.	< 1,00E-150
468	tblastx_est	gb	V1_p3_J1_TriplEx5.ld_ V1 Ambystoma mexicanum cDNA, mRNA sequence.	8e-43
470	blastn_est	gb	Ag2_p36_H6_M13R AG Ambystoma tigrinum tigrinum cDNA, mRNA sequence.	< 1,00E-150
471	tblastx_est	gb	nm_32h_i21_t3_ Math Ambystoma mexicanum cDNA, mRNA sequence.	4e-60
472	blastn_est	gb	v2_p1_B9_triplex5ld V2 Ambystoma tigrinum tigrinum cDNA, mRNA sequence.	< 1,00E-150
473	blastn_est	gb	v11_p49_p16_t3_ Math Ambystoma mexicanum cDNA, mRNA sequence.	1e-129
474	tblastx_est	gb	nm_30_c16_t3_ Math Ambystoma mexicanum cDNA, mRNA sequence.	4e-44
475	blastn_est	gb	V2_p6_B17_TriplEx5ld_ V2 Ambystoma tigrinum tigrinum cDNA, mRNA sequence.	2e-41
476	tblastx_est	gb	nm_32h_g18_t3_ Math Ambystoma mexicanum cDNA, mRNA sequence.	1e-121
477	blastn_est	gb	Salamander_22_K06.ab1 AG Ambystoma tigrinum tigrinum cDNA, mRNA sequence.	1e-141
479	tblastx_est	gb	Hh_emG_05F06_T3 2-cell stage embryo(8 hours post fertilization(hpf)) of Atlantic halibut Hippoglossus hippoglossus cDNA clone Hh_emG_05F06 5' similar to emb|CAG03301.1| unnamed protein product - Tetraodon nigroviridis. Score = 367 bits (941), Expect = e-100, mRNA sequence.	1e-109
481	blastn_est	gb	nm_28_p4_t3_ Math Ambystoma mexicanum cDNA, mRNA sequence.	< 1,00E-150
482	blastn_est	gb	v8_p2_e9_triplex_5ld_ V6 Ambystoma mexicanum cDNA, mRNA sequence.	7e-91
483	tblastx_nr	gb	Lyciasalamandra atifi mitochondrion, complete genome	8e-33
484	tblastx_est	gb	Contig3038 WL/RJ Phraped ESTs Gallus gallus cDNA 5', mRNA sequence.	< 1,00E-150
485	tblastx_est	gb	v11_p50_o17_t3_ Math Ambystoma mexicanum cDNA, mRNA sequence.	1e-95
486	tblastx_nr	gb	AMU71299 Ambystoma mexicanum RNA-binding protein AxRNBP (AxRNBP) mRNA, complete cds	5e-15
487	tblastx_est	gb	Salamander_9_N04.ab1 AG Ambystoma tigrinum tigrinum cDNA, mRNA sequence.	1e-146
488	tblastx_est	gb	nm_38h_k10_t3_ Math Ambystoma mexicanum cDNA, mRNA sequence.	1e-103
490	blastn_est	gb	v6_p3_l23_triplex5.1ld_ V6 Ambystoma mexicanum cDNA, mRNA sequence.	8e-73
491	blastn_est	gb	603586195F1 CSEQCHN72 Gallus gallus cDNA clone ChEST542n24 5', mRNA sequence.	3e-16
493	tblastx_est	gb	nm_35h_k19_t3_ Math Ambystoma mexicanum cDNA, mRNA sequence.	1e-68
495	blastn_est	gb	V1_p4_G1_TriplEx5.ld_ V1 Ambystoma mexicanum cDNA, mRNA sequence.	< 1,00E-150
497	blastn_est	gb	v1_p5_g6_triplex5ld_ V1 Ambystoma mexicanum cDNA, mRNA sequence.	2e-50
498	blastn_nr	gb	Notophthalmus viridescens voucher UTA 56597 NADH dehydrogenase subunit 4 (ND4) gene, partial cds; mitochondrial	< 1,00E-150
499	tblastx_est	gb	Ag2_p36_G23_M13R AG Ambystoma tigrinum tigrinum cDNA, mRNA sequence.	1e-150
501	blastn_est	gb	V2_p5_I7_TriplEx5ld_ V2 Ambystoma tigrinum tigrinum cDNA, mRNA sequence.	1e-100
502	blastn_est	gb	sh3P0038B10_F.ab1 0 0 0 adult sheep fracture callus 10d Ovis aries cDNA, mRNA sequence.	3e-05
504	tblastx_nr	emb	Zebrafish DNA sequence from clone CH211-229L10, complete sequence	8e-25
506	blastn_est	gb	1555871 MARC 3PIG Sus scrofa cDNA 3', mRNA sequence.	2e-09
508	blastn_est	gb	v11_p43_h7_t3_078_ab1 Math Ambystoma mexicanum cDNA, mRNA sequence.	1e-115
509	blastn_est	gb	v2_p2_F10_triplex5ld V2 Ambystoma tigrinum tigrinum cDNA, mRNA sequence.	< 1,00E-150
512	blastn_est	gb	Math_p2_F7_T3_ Math Ambystoma mexicanum cDNA, mRNA sequence.	6e-52
513	tblastx_nr	emb	CNS0GM1H Tetraodon nigroviridis full-length cDNA	< 1,00E-150
516	tblastx_est	gb	JGI_XZT70573.fwd NIH_XGC_tropTad5 Xenopus tropicalis cDNA clone IMAGE:7789542 5', mRNA sequence.	3e-06
517	tblastx_est	gb	V2_p5_H15_TriplEx5ld_ V2 Ambystoma tigrinum tigrinum cDNA, mRNA sequence.	7e-60
518	tblastx_est	emb	AL640323 XGC-neurula Xenopus tropicalis cDNA clone TNeu002p09 5', mRNA sequence.	3e-27
521	blastn_est	gb	nm_39h_n18_t3_ Math Ambystoma mexicanum cDNA, mRNA sequence.	1e-65
522	tblastx_est	gb	Ag2_p31_O15_M13R AG Ambystoma tigrinum tigrinum cDNA, mRNA sequence.	< 1,00E-150
523	blastn_est	gb	Ag2_p43_I4_M13R AG Ambystoma tigrinum tigrinum cDNA, mRNA sequence.	< 1,00E-150
524	blastn_est	gb	v1_p5_g12_triplex5ld_ V1 Ambystoma mexicanum cDNA, mRNA sequence.	1e-141
525	tblastx_est	gb	V1_p3_F22_TriplEx5.ld_ V1 Ambystoma mexicanum cDNA, mRNA sequence.	3e-51
526	tblastx_est	gb	nm_36h_d9_t3_ Math Ambystoma mexicanum cDNA, mRNA sequence.	1e-38
528	blastn_est	gb	v8_p2_d15_triplex_5ld_ V6 Ambystoma mexicanum cDNA, mRNA sequence.	1e-111
529	tblastx_est	gb	nm_8_o12_t3_ Math Ambystoma mexicanum cDNA, mRNA sequence.	2e-45
530	blastn_est	gb	v8_p15_k10_triplex_5.1l V6 Ambystoma mexicanum cDNA, mRNA sequence.	1e-74
531	blastn_est	gb	v1_p2_o19_triplex5ld_ V1 Ambystoma mexicanum cDNA, mRNA sequence.	1e-125
532	blastn_est	gb	Salamander_25_C06.ab1 AG Ambystoma tigrinum tigrinum cDNA, mRNA sequence.	5e-75
533	blastn_est	gb	v11_p54_g11_t3_ Math Ambystoma mexicanum cDNA, mRNA sequence.	1e-134
534	blastn_est	gb	GUTF031289A14 POSSUM_01-POSSUM-GUT-2KB Trichosurus vulpecula cDNA clone 1061019985884, mRNA sequence.	4e-12
535	tblastx_est	emb	BX776619 XGC-egg Xenopus tropicalis cDNA clone TEgg067m23 3', mRNA sequence.	1e-43
536	blastn_est	gb	Ag2_p43_N14_M13R AG Ambystoma tigrinum tigrinum cDNA, mRNA sequence.	6e-93
537	blastn_est	gb	nm_33h_o20_t3_ Math Ambystoma mexicanum cDNA, mRNA sequence.	1e-121
538	tblastx_est	gb	nm_12_i19_t3_ Math Ambystoma mexicanum cDNA, mRNA sequence.	1e-53
540	blastn_est	gb	V2_p5_F22_TriplEx51ld_ V2 Ambystoma tigrinum tigrinum cDNA, mRNA sequence.	1e-117
542	tblastx_est	gb	JGI_CACX807.fwd NIH_XGC_tropMet5 Xenopus tropicalis cDNA clone IMAGE:7797299 5', mRNA sequence.	3e-83
543	tblastx_est	gb	v8_p11_i21_triplex_5.1l V6 Ambystoma mexicanum cDNA, mRNA sequence.	3e-45
544	tblastx_est	gb	Ag2_p36_L18_M13R AG Ambystoma tigrinum tigrinum cDNA, mRNA sequence.	9e-31
545	blastn_est	emb	AJ743550 riken1 Gallus gallus cDNA clone 21e6r8, mRNA sequence.	2e-28
546	tblastx_est	emb	AL535046 Homo sapiens FETAL BRAIN Homo sapiens cDNA clone CS0DF007YL01 3-PRIME, mRNA sequence.	< 1,00E-150
547	blastn_est	gb	Math_p2_O5_T3_ Math Ambystoma mexicanum cDNA, mRNA sequence.	1e-120
549	tblastx_est	gb	nm_15_j3_t3_ Math Ambystoma mexicanum cDNA, mRNA sequence.	1e-101
550	blastn_est	gb	v8_p15_a13_triplex_5.1l V6 Ambystoma mexicanum cDNA, mRNA sequence.	3e-63
551	blastn_est	dbj	BW984451 full-length enriched swine cDNA library, adult intestine Sus scrofa cDNA clone ITT010095E06 5', mRNA sequence.	9e-08
553	tblastx_est	gb	v11_p44_c20_t3_006_ab1 Math Ambystoma mexicanum cDNA, mRNA sequence.	1e-30
555	blastn_est	gb	v11_p51_p15_t3_ Math Ambystoma mexicanum cDNA, mRNA sequence.	1e-135
558	blastn_est	gb	V2_p9_F9_TriplEx5ld_ V2 Ambystoma tigrinum tigrinum cDNA, mRNA sequence.	8e-49
559	tblastx_est	gb	V1_p3_O18_TriplEx5.ld_ V1 Ambystoma mexicanum cDNA, mRNA sequence.	1e-85
560	tblastx_est	gb	nm_2_c5_t3_ Math Ambystoma mexicanum cDNA, mRNA sequence.	3e-76
562	tblastx_est	gb	BL012B_E11 6-Day Axolotl Tail Blastema (6DAxBL) Ambystoma mexicanum cDNA 5' similar to hypothetical protein FG06494.1 (Gibberella zeae PH-1), mRNA sequence.	7e-20
563	tblastx_est	gb	V1_p3_C19_TriplEx5.ld_ V1 Ambystoma mexicanum cDNA, mRNA sequence.	1e-40
564	blastn_est	gb	NABZ169TF Aedes aegypti infected with Plasmodium gallinaceum Aedes aegypti cDNA clone NABZ169, mRNA sequence.	2e-19
565	blastn_est	gb	16_K12.abd POE14_(Day_14_pregnant_ovine_endometrium) Ovis aries cDNA, mRNA sequence.	2e-10
566	tblastx_est	gb	nm_39h_b6_t3_ Math Ambystoma mexicanum cDNA, mRNA sequence.	7e-29
568	tblastx_nr	ref	PREDICTED: Canis familiaris similar to Transcription initiation factor IIF alpha subunit (TFIIF-alpha) (Transcription initiation factor RAP74) (General transcription factor IIF polypeptide 1 74 kDa subunit protein) (LOC476731), mRNA	1e-104
570	tblastx_nr	emb	Human DNA sequence from clone bP-21216K13 on chromosome 21, complete sequence	5e-05
571	tblastx_nr	gb	Xenopus laevis cDNA clone IMAGE:5512904, partial cds	< 1,00E-150
572	tblastx_est	gb	nm_17_e22_t3_ Math Ambystoma mexicanum cDNA, mRNA sequence.	3e-22
574	tblastx_est	gb	JGI_XZT18629.fwd NIH_XGC_tropTad5 Xenopus tropicalis cDNA clone IMAGE:7595596 5', mRNA sequence.	2e-57
577	blastn_nr	gb	SMRPWA33A Pleurodeles waltlii Zn-binding protein (PWa33) mRNA, complete cds	< 1,00E-150
578	blastn_est	gb	Ag2_p46_EO_N15_M13R AG Ambystoma tigrinum tigrinum cDNA, mRNA sequence.	1e-135
579	blastn_est	gb	v1_p5_k21_triplex5ld_ V1 Ambystoma mexicanum cDNA, mRNA sequence.	2e-59
580	blastn_est	gb	V2_p14_E24_TriplEx51ld_ V2 Ambystoma tigrinum tigrinum cDNA, mRNA sequence.	< 1,00E-150
581	blastn_est	gb	Salamander_8_I23.ab1 AG Ambystoma tigrinum tigrinum cDNA, mRNA sequence.	< 1,00E-150
582	blastn_est	gb	nm_25_a4_t3_ Math Ambystoma mexicanum cDNA, mRNA sequence.	1e-127
583	tblastx_est	gb	Salamander_11_I16.ab1 AG Ambystoma tigrinum tigrinum cDNA, mRNA sequence.	2e-34
584	blastn_est	gb	BL282B_D08 6-Day Axolotl Tail Blastema (6DAxBL) Ambystoma mexicanum cDNA 5' similar to hypothetical protein, mRNA sequence.	1e-10
586	blastn_est	gb	V2_p13_A16_TriplEx5ld_ V2 Ambystoma tigrinum tigrinum cDNA, mRNA sequence.	< 1,00E-150
587	tblastx_est	gb	JGI_XZG52712.fwd NIH_XGC_tropGas7 Xenopus tropicalis cDNA clone IMAGE:7567731 5', mRNA sequence.	3e-22
588	blastn_est	gb	Salamander_15_F19.ab1 AG Ambystoma tigrinum tigrinum cDNA, mRNA sequence.	2e-31
589	tblastx_est	gb	JGI_XZG48860.rev NIH_XGC_tropGas7 Xenopus tropicalis cDNA clone IMAGE:7563697 3', mRNA sequence.	2e-42
590	tblastx_est	gb	Salamander_25_F02.ab1 AG Ambystoma tigrinum tigrinum cDNA, mRNA sequence.	4e-39
591	blastn_est	gb	v8_p2_k13_triplex_5ld_ V6 Ambystoma mexicanum cDNA, mRNA sequence.	1e-133
593	blastn_est	gb	EC2BBA12BC10.g1 Xenopus tropicalis xtbs plasmid library Xenopus tropicalis cDNA clone xtbs12E20 5', mRNA sequence.	2e-74
594	blastn_est	gb	nm_38h_n9_t3_ Math Ambystoma mexicanum cDNA, mRNA sequence.	< 1,00E-150
596	tblastx_est	gb	v8_p2_e13_triplex_5ld_ V6 Ambystoma mexicanum cDNA, mRNA sequence.	4e-24
597	tblastx_nr	gb	Xenopus laevis MGC80877 protein, mRNA (cDNA clone MGC:80877 IMAGE:5515069), complete cds	1e-142
598	tblastx_est	gb	gonad_EST08075 Embryonic gonad cDNA Library Gallus gallus cDNA 5', mRNA sequence.	7e-65
599	blastn_est	gb	nm_18_j15_t3_ Math Ambystoma mexicanum cDNA, mRNA sequence.	1e-89
601	blastn_est	gb	v11_p48_n7_t3_040_ab1 Math Ambystoma mexicanum cDNA, mRNA sequence.	8e-33
603	blastn_est	dbj	CJ200799 RIKEN full-length enriched mouse cDNA library, C57BL/6J 1 cell embryo 1 cell Mus musculus cDNA clone I020065M17 3', mRNA sequence.	3e-12
605	tblastx_est	gb	JGI_CAAQ9149.fwd NIH_XGC_tropHrt1 Xenopus tropicalis cDNA clone IMAGE:7729258 5', mRNA sequence.	8e-35
606	tblastx_est	gb	1118244 MARC 4PIG Sus scrofa cDNA 3', mRNA sequence.	2e-67
607	blastn_est	gb	v11_p52_j3_t3_072_ab1 Math Ambystoma mexicanum cDNA, mRNA sequence.	1e-110
608	blastn_est	gb	Salamander_22_O22.ab1 AG Ambystoma tigrinum tigrinum cDNA, mRNA sequence.	2e-59
609	blastn_est	gb	v11_p55_d11_t3_ Math Ambystoma mexicanum cDNA, mRNA sequence.	2e-74
610	tblastx_est	gb	v11_p43_n15_t3_043_ab1 Math Ambystoma mexicanum cDNA, mRNA sequence.	6e-54
612	tblastx_est	gb	Ag2_p35_M21_M13R AG Ambystoma tigrinum tigrinum cDNA, mRNA sequence.	1e-133
613	tblastx_nr	gb	Mus musculus Rho GTPase activating protein 24, mRNA (cDNA clone MGC:32510 IMAGE:5064885), complete cds	2e-94
614	blastn_est	gb	Salamander_8_G19.ab1 AG Ambystoma tigrinum tigrinum cDNA, mRNA sequence.	1e-82
615	tblastx_est	emb	AM069929 Chicken immune 4 - CSEQRBL09 Gallus gallus cDNA clone C0000878J14_T7, mRNA sequence.	1e-11
617	tblastx_est	gb	L08_Ag2_p5_E13_M13R AG Ambystoma tigrinum tigrinum cDNA, mRNA sequence.	1e-11
619	blastn_nr	ref	PREDICTED: Canis familiaris neural cadherin (NCAD), mRNA	3e-32
621	blastn_est	gb	v11_p57_a11_t3_ Math Ambystoma mexicanum cDNA, mRNA sequence.	1e-58
622	blastn_est	gb	v11_p53_g7_t3_ Math Ambystoma mexicanum cDNA, mRNA sequence.	4e-21
624	blastn_est	gb	nm_36h_c24_t3_ Math Ambystoma mexicanum cDNA, mRNA sequence.	2e-28
625	tblastx_est	gb	nm_5_c21_t3_ Math Ambystoma mexicanum cDNA, mRNA sequence.	5e-11
626	blastn_est	gb	nm_28_j19_t3_ Math Ambystoma mexicanum cDNA, mRNA sequence.	3e-31
630	blastn_est	gb	v11_p44_d24_t3_064_ab1 Math Ambystoma mexicanum cDNA, mRNA sequence.	3e-10
632	blastn_est	gb	AGENCOURT_11243577 NICHD_XGC_Tad2 Xenopus laevis cDNA clone IMAGE:6872113 5', mRNA sequence.	9e-47
635	tblastx_est	gb	JGI_CABK6359.fwd NIH_XGC_tropSpl1 Xenopus tropicalis cDNA clone CABK6359 5', mRNA sequence.	3e-67
638	tblastx_est	gb	SB03020A2C03.f1 Normalized subtracted Keck-Tagu Library SB03 Taeniopygia guttata cDNA clone SB03020A2C03.f1 5, mRNA sequence.	2e-11
641	tblastx_est	gb	LIVERF042326B3 POSSUM_01-POSSUM-LIVER-2KB Trichosurus vulpecula cDNA clone 1061018603113, mRNA sequence.	4e-19
643	tblastx_est	gb	0064P0002F04_5' library 64 - subtracted (Single juvenile learning minus single male silent control) - male Taeniopygia guttata cDNA clone 0064P0002F04 5' similar to chondroitin sulfate glucuronyltransferase, mRNA sequence.	3e-53
645	tblastx_est	gb	IFNf_L19 Interferon Stimulated Chicken PBL Macrophage Gallus gallus cDNA clone IFNf_L19 5' similar to Rel-associated pp40 [chickens, embryo fibroblasts,Peptide, 318 aa], mRNA sequence.	4e-14
649	tblastx_est	gb	JGI_CABK5592.fwd NIH_XGC_tropSpl1 Xenopus tropicalis cDNA clone IMAGE:7881440 5', mRNA sequence.	3e-57
650	blastn_est	gb	G3-B23 Axolotl Lambda Zap Library Ambystoma mexicanum cDNA similar to Homo sapiens gb|AAH08435.1|AAH08435 (5.0e-75), peroxiredoxin 3, mRNA sequence.	3e-48
651	tblastx_est	gb	4139880 BARC_3GAL chicken mixed tissue Gallus gallus cDNA clone 3GAL_15O12 5', mRNA sequence.	4e-08
652	tblastx_nr	ref	Xenopus tropicalis MGC97760 protein (MGC97760), mRNA	1e-143
653	blastn_est	gb	v11_p58_f3_t3_ Math Ambystoma mexicanum cDNA, mRNA sequence.	1e-17
654	tblastx_nr	gb	Taricha granulosa microsatellite Tgr10 sequence	4e-05
658	tblastx_est	gb	v1_p9_f4_triplex5ld_ V1 Ambystoma mexicanum cDNA, mRNA sequence.	2e-16
660	blastn_est	gb	Ag2_p31_C2_M13R AG Ambystoma tigrinum tigrinum cDNA, mRNA sequence.	4e-90
661	blastn_est	gb	87953 MARC 1BOV Bos taurus cDNA 5', mRNA sequence.	2e-09
662	blastn_est	gb	603595603F1 CSEQCHN73 Gallus gallus cDNA clone ChEST562e2 5', mRNA sequence.	2e-21
666	blastn_est	gb	faa67b01.x1 Gong zebrafish testis Danio rerio cDNA clone IMAGE:5898577 3' similar to SW:NUCM_BOVIN P17694 NADH-UBIQUINONE OXIDOREDUCTASE 49 KD SUBUNIT ;, mRNA sequence.	1e-10
669	tblastx_est	dbj	DA888009 PUAEN2 Homo sapiens cDNA clone PUAEN2008642 5', mRNA sequence.	9e-32
675	blastn_est	emb	AJ736527 riken1 Gallus gallus cDNA clone 9g14s1, mRNA sequence.	1e-34
679	tblastx_est	gb	0061P0025D11_5' library 61 - subtracted (Single male minus single female) - male Taeniopygia guttata cDNA clone 0061P0025D11 5' similar to eukaryotic translation elongation factor 1 alpha 2, mRNA sequence.	5e-17
683	tblastx_est	gb	gonad_EST03946 Embryonic gonad cDNA Library Gallus gallus cDNA 5', mRNA sequence.	1e-21
684	tblastx_est	gb	EC2CAA10AH04.b1 Xenopus tropicalis xthr plasmid library Xenopus tropicalis cDNA clone xthr10O07 3', mRNA sequence.	5e-10
685	blastn_est	gb	998220 MARC 4PIG Sus scrofa cDNA 3', mRNA sequence.	4e-89
688	tblastx_est	gb	JGI_CAAR8634.rev NIH_XGC_tropLiv1 Xenopus tropicalis cDNA clone IMAGE:7741033 3', mRNA sequence.	2e-37
689	tblastx_est	gb	Sa_em0_05d23_SP6 Dogfish Shark Embryo-derived Cell Line SAE, Normalized Squalus acanthias cDNA clone Sa_em0_05d23 5' similar to emb|CAF89564.1| unnamed protein product - Tetraodon nigroviridis. Score = 105 bits (262), Expect = 1e-21, mRNA sequence.	7e-27
691	blastn_est	gb	SB03023B2B05.f1 Normalized subtracted Keck-Tagu Library SB03 Taeniopygia guttata cDNA clone SB03023B2B05.f1 5, mRNA sequence.	8e-37
693	tblastx_est	gb	nm_29_p7_t3_ Math Ambystoma mexicanum cDNA, mRNA sequence.	2e-36
698	blastn_nr	gb	Ambystoma tigrinum G-protein beta 5 mRNA, complete cds	2e-19
699	blastn_est	gb	0063P0013G08_5' library 63 - subtracted (Single juvenile learning minus single juvenile untutored) - male Taeniopygia guttata cDNA clone 0063P0013G08 5' similar to tumor necrosis factor receptor superfamily, member 19-like precursor, variant 3, mRNA sequence.	2e-19
700	blastn_est	gb	v11_p42_f13_t3_015_ab1 Math Ambystoma mexicanum cDNA, mRNA sequence.	< 1,00E-150
701	tblastx_est	gb	EC2BBA11BA07.g1 Xenopus tropicalis xtbs plasmid library Xenopus tropicalis cDNA clone xtbs11A14 5', mRNA sequence.	1e-31
707	blastn_nr	emb	AMWNT5B A.mexicanum mRNA encoding Wnt-5B protein	2e-23
709	tblastx_est	gb	JGI_CABH4510.rev NIH_XGC_tropSkeMus1 Xenopus tropicalis cDNA clone IMAGE:7847954 3', mRNA sequence.	8e-69
710	tblastx_est	gb	Le_lv0_29h01_SP6 Little Skate Liver, Normalized Leucoraja erinacea cDNA clone Le_lv0_29h01 5' similar to ref|NP_957021.1| hypothetical protein LOC393700 - Danio rerio. Score = 303 bits (776), Expect = 3e-81, mRNA sequence.	2e-27
711	blastn_est	gb	SB03014B1C12.f1 Normalized subtracted Keck-Tagu Library SB03 Taeniopygia guttata cDNA clone SB03014B1C12.f1 5, mRNA sequence.	3e-54
712	tblastx_est	gb	qv66d01.x1 NCI_CGAP_Ut1 Homo sapiens cDNA clone IMAGE:1986529 3', mRNA sequence.	4e-07
715	blastn_est	gb	Ag2_p37_O10_M13R AG Ambystoma tigrinum tigrinum cDNA, mRNA sequence.	2e-79
717	tblastx_est	gb	KIDNEYF074983E14 POSSUM_01-POSSUM-KIDNEY-2KB Trichosurus vulpecula cDNA clone 1061019893820, mRNA sequence.	5e-68
720	tblastx_est	gb	D22_Ag2_p10_C21_M13R AG Ambystoma tigrinum tigrinum cDNA, mRNA sequence.	1e-14
723	tblastx_est	gb	Le_lv0_29h01_SP6 Little Skate Liver, Normalized Leucoraja erinacea cDNA clone Le_lv0_29h01 5' similar to ref|NP_957021.1| hypothetical protein LOC393700 - Danio rerio. Score = 303 bits (776), Expect = 3e-81, mRNA sequence.	3e-54
729	tblastx_est	gb	AGENCOURT_13844704 NICHD_XGC_Tad2 Xenopus laevis cDNA clone IMAGE:6933851 5', mRNA sequence.	8e-22
731	blastn_est	gb	Math_11_K20_T3_ Math Ambystoma mexicanum cDNA, mRNA sequence.	< 1,00E-150
732	blastn_est	gb	Salamander_7_N07.ab1 AG Ambystoma tigrinum tigrinum cDNA, mRNA sequence.	< 1,00E-150
734	blastn_est	gb	SB03037B2E09.f1 Normalized subtracted Keck-Tagu Library SB03 Taeniopygia guttata cDNA clone SB03037B2E09.f1 5, mRNA sequence.	9e-06
739	tblastx_est	gb	SB02037B1H10.f1 normalized Keck-Tagu Library SB02 Taeniopygia guttata cDNA clone SB02037B1H10.f1 5, mRNA sequence.	4e-87
741	blastn_est	gb	M02_Ag2_p6_I19_M13R AG Ambystoma tigrinum tigrinum cDNA, mRNA sequence.	5e-38
742	tblastx_est	gb	v11_p56_e19_t3_ Math Ambystoma mexicanum cDNA, mRNA sequence.	7e-31
743	blastn_est	dbj	DB332328 SPLEN1 Homo sapiens cDNA clone SPLEN1000011 3', mRNA sequence.	1e-111
744	tblastx_est	gb	GL-Cf-8818 GLGC-LIB0001-cf Canis familiaris Normalized Mixed Tissue cDNA Library Canis familiaris cDNA, mRNA sequence.	4e-50
746	tblastx_est	gb	v11_p56_a14_t3_ Math Ambystoma mexicanum cDNA, mRNA sequence.	2e-22
747	tblastx_est	gb	nm_5_h7_t3_ Math Ambystoma mexicanum cDNA, mRNA sequence.	2e-53
751	blastn_est	gb	v11_p48_f12_t3_070_ab1 Math Ambystoma mexicanum cDNA, mRNA sequence.	3e-35
753	tblastx_est	gb	Math_p1_O12_T3_ Math Ambystoma mexicanum cDNA, mRNA sequence.	2e-43
755	tblastx_est	gb	E24_Ag2_p7_H4_M13R AG Ambystoma tigrinum tigrinum cDNA, mRNA sequence.	4e-81
757	tblastx_est	gb	V2_p12_F4_TriplEx5ld_ V2 Ambystoma tigrinum tigrinum cDNA, mRNA sequence.	2e-72
758	blastn_est	gb	0063P0010G07_5' library 63 - subtracted (Single juvenile learning minus single juvenile untutored) - male Taeniopygia guttata cDNA clone 0063P0010G07 5' similar to RIKEN cDNA 2610528A15, mRNA sequence.	7e-39
759	tblastx_est	gb	nm_27_k14_t3_ Math Ambystoma mexicanum cDNA, mRNA sequence.	1e-70
761	tblastx_est	gb	nm_17_i24_t3_ Math Ambystoma mexicanum cDNA, mRNA sequence.	5e-46
762	blastn_est	gb	Salamander_17_J02.ab1 AG Ambystoma tigrinum tigrinum cDNA, mRNA sequence.	4e-66
765	tblastx_est	gb	AGENCOURT_10118906 NIH_MGC_134 Mus musculus cDNA clone IMAGE:6506762 5', mRNA sequence.	1e-138
766	tblastx_est	gb	v2_p1_E18_triplex5ld V2 Ambystoma tigrinum tigrinum cDNA, mRNA sequence.	9e-30
767	blastn_est	gb	Salamander_8_M06.ab1 AG Ambystoma tigrinum tigrinum cDNA, mRNA sequence.	7e-74
769	blastn_nr	dbj	Newt mRNA for annexin V, complete cds	2e-26
770	tblastx_est	gb	v8_p6_i19_triplex_5.1ld_ V6 Ambystoma mexicanum cDNA, mRNA sequence.	1e-33
772	blastn_est	gb	1540388 MARC 3PIG Sus scrofa cDNA 3', mRNA sequence.	1e-11
773	blastn_est	gb	v11_p43h_o12_t3_069_ab1 Math Ambystoma mexicanum cDNA, mRNA sequence.	3e-66
775	tblastx_est	gb	v11_p56_b7_t3_ Math Ambystoma mexicanum cDNA, mRNA sequence.	4e-30
776	blastn_est	gb	nm_27_o1_t3_ Math Ambystoma mexicanum cDNA, mRNA sequence.	1e-111
777	blastn_est	gb	nm_8_j9_t3_ Math Ambystoma mexicanum cDNA, mRNA sequence.	8e-18
780	blastn_est	gb	BL009A_D06 6-Day Axolotl Tail Blastema (6DAxBL) Ambystoma mexicanum cDNA 5' similar to dJ1014D13.1 (Homo sapiens), mRNA sequence.	3e-59
781	blastn_est	gb	BL279B_E12 6-Day Axolotl Tail Blastema (6DAxBL) Ambystoma mexicanum cDNA 5' similar to Ratireb-prov protein (Xenopus laevis), mRNA sequence.	1e-30
782	blastn_est	gb	BL013B_A05 6-Day Axolotl Tail Blastema (6DAxBL) Ambystoma mexicanum cDNA 5' similar to FUBP1 protein (Homo sapiens), mRNA sequence.	3e-71
783	blastn_est	gb	7q58a08.x1 NCI_CGAP_Lu24 Homo sapiens cDNA clone IMAGE:3702423 3', mRNA sequence.	1e-08
784	tblastx_est	gb	JGI_XZT33742.fwd NIH_XGC_tropTad5 Xenopus tropicalis cDNA clone IMAGE:7609886 5', mRNA sequence.	4e-21
785	tblastx_est	gb	nm_11_c14_t3_ Math Ambystoma mexicanum cDNA, mRNA sequence.	3e-30
789	blastn_est	gb	UI-CF-FN0-afi-h-17-0-UI.s1 UI-CF-FN0 Homo sapiens cDNA clone UI-CF-FN0-afi-h-17-0-UI 3', mRNA sequence.	2e-09
793	blastn_est	gb	ne10d06.s1 NCI_CGAP_Co3 Homo sapiens cDNA clone IMAGE:880811 3', mRNA sequence.	7e-12
794	tblastx_est	gb	964787 MARC 3BOV Bos taurus cDNA 3', mRNA sequence.	1e-23
795	tblastx_est	gb	zb55c04.r1 Soares_fetal_lung_NbHL19W Homo sapiens cDNA clone IMAGE:307494 5', mRNA sequence.	1e-06
797	tblastx_nr	emb	Gallus gallus finished cDNA, clone ChEST190m12	4e-25
798	tblastx_est	dbj	BP682165 Osada Taira anterior neuroectoderm (ANE) pCS105 cDNA library Xenopus laevis cDNA clone XL439o13ex 5', mRNA sequence.	2e-08
801	tblastx_nr	gb	Gopherus agassizii target 1 genomic scaffold	3e-09
804	blastn_est	gb	BL280C_H06 6-Day Axolotl Tail Blastema (6DAxBL) Ambystoma mexicanum cDNA 5' similar to hypothetical protein, mRNA sequence.	4e-20
806	tblastx_est	gb	Salamander_8_H02.ab1 AG Ambystoma tigrinum tigrinum cDNA, mRNA sequence.	3e-08
808	tblastx_est	gb	nm_39h_e4_t3_ Math Ambystoma mexicanum cDNA, mRNA sequence.	4e-08
809	tblastx_est	gb	L03_Ag2_p14_E10_M13R AG Ambystoma tigrinum tigrinum cDNA, mRNA sequence.	1e-09
810	tblastx_est	gb	gonad_EST10027 Embryonic gonad cDNA Library Gallus gallus cDNA 5', mRNA sequence.	9e-06
811	tblastx_est	gb	JGI_CAAR12605.fwd NIH_XGC_tropLiv1 Xenopus tropicalis cDNA clone IMAGE:7744618 5', mRNA sequence.	3e-39
819	tblastx_est	gb	gonad_EST04778 Embryonic gonad cDNA Library Gallus gallus cDNA 5', mRNA sequence.	3e-11
820	tblastx_est	gb	nm_40h_c9_t3_ Math Ambystoma mexicanum cDNA, mRNA sequence.	2e-23
824	tblastx_nr	ref	PREDICTED: Canis familiaris similar to Interferon-induced guanylate-binding protein 1 (GTP-binding protein 1) (Guanine nucleotide-binding protein 1) (HuGBP-1), transcript variant 1 (LOC490172), mRNA	1e-52
825	blastn_est	gb	1312127 NCCCWA 02RT Oncorhynchus mykiss cDNA 5', mRNA sequence.	7e-15
827	blastn_est	gb	603768663F1 CSEQRBN14 Gallus gallus cDNA clone ChEST698n16 5', mRNA sequence.	2e-58
828	tblastx_est	gb	Salamander_15_G14.ab1 AG Ambystoma tigrinum tigrinum cDNA, mRNA sequence.	3e-42
835	tblastx_est	gb	nm_27_o5_t3_ Math Ambystoma mexicanum cDNA, mRNA sequence.	7e-05
838	tblastx_est	gb	AGENCOURT_39737370 NICHD_XGC_Te2N Xenopus laevis cDNA clone IMAGE:7764228 5', mRNA sequence.	9e-32
839	tblastx_est	gb	JGI_XZT27489.rev NIH_XGC_tropTad5 Xenopus tropicalis cDNA clone IMAGE:7603476 3', mRNA sequence.	8e-75
840	blastn_est	gb	ILLUMIGEN_MCQ_36825 Katze_MMBR Macaca mulatta cDNA clone IBIUW:13647 5' similar to Bases 1 to 830 highly similar to human EIF4G2 (Hs.183684), mRNA sequence.	< 1,00E-150
841	tblastx_est	gb	v11_p52_b9_t3_ Math Ambystoma mexicanum cDNA, mRNA sequence.	4e-41
842	blastn_est	gb	603536205F1 CSEQCHN58 Gallus gallus cDNA clone ChEST498i2 5', mRNA sequence.	1e-06
847	tblastx_nr	emb	Gallus gallus finished cDNA, clone ChEST501b20	5e-08
848	tblastx_est	gb	Salamander_14_A09.ab1 AG Ambystoma tigrinum tigrinum cDNA, mRNA sequence.	9e-48
852	tblastx_est	gb	JGI_XZT43876.fwd NIH_XGC_tropTad5 Xenopus tropicalis cDNA clone IMAGE:7619379 5', mRNA sequence.	8e-05
853	tblastx_est	emb	CR429977 XGC-tailbud Xenopus tropicalis cDNA clone TTbA020d22 5', mRNA sequence.	< 1,00E-150
854	blastn_nr	ref	PREDICTED: Gallus gallus similar to Rab12 protein (LOC421048), mRNA	6e-10
857	tblastx_est	gb	v2_p0_C10_triplex5ld V2 Ambystoma tigrinum tigrinum cDNA, mRNA sequence.	2e-12
858	tblastx_est	gb	AGENCOURT_13692391 NIH_MGC_176 Mus musculus cDNA clone IMAGE:30302919 5', mRNA sequence.	3e-05
859	tblastx_est	dbj	BY055183 RIKEN full-length enriched, TIB-55 BB88 Mus musculus cDNA clone I730081E13 5', mRNA sequence.	9e-40
860	blastn_est	gb	BL017C_F03 6-Day Axolotl Tail Blastema (6DAxBL) Ambystoma mexicanum cDNA 5' similar to hypothetical protein, mRNA sequence.	4e-12
861	blastn_nr	gb	U71233 Notophthalmus viridescens 12S ribosomal RNA gene, partial sequence; tRNA-Val gene, complete sequence; and 16S ribosomal RNA gene, partial sequence, mitochondrial genes for mitochondrial RNAs	7e-14
862	blastn_est	gb	v1_p6_o12_triplex5ld_ V1 Ambystoma mexicanum cDNA, mRNA sequence.	< 1,00E-150
863	blastn_nr	ref	PREDICTED: Gallus gallus similar to mKIAA0850 protein (LOC426862), mRNA	2e-09
864	blastn_est	gb	nm_32h_m21_t3_ Math Ambystoma mexicanum cDNA, mRNA sequence.	1e-115
865	tblastx_est	gb	V1_p1_d8_Triplex5Ld V1 Ambystoma mexicanum cDNA, mRNA sequence.	3e-41
871	blastn_nr	gb	SMRHBAA Salamander (P.waltlii) major adult alpha-globin chain mRNA, complete cds	1e-101
878	blastn_nr	gb	Lyciasalamandra atifi mitochondrion, complete genome	2e-41
879	tblastx_est	gb	Math_p4_D22_T3_ Math Ambystoma mexicanum cDNA, mRNA sequence.	3e-61
880	blastn_est	gb	v11_p48_p17_t3_027_ab1 Math Ambystoma mexicanum cDNA, mRNA sequence.	< 1,00E-150
881	blastn_est	gb	v8_p15_i10_triplex_5.1l V6 Ambystoma mexicanum cDNA, mRNA sequence.	7e-50
883	blastn_nr	gb	Notopthalmus viridescens NADH dehydrogenase subunit I (ND1) gene, partial cds; tRNA-Ile, tRNA-Gln, and tRNA-Met genes, complete sequence; NADH dehydrogenase subunit II (ND2) gene, complete cds; tRNA-Trp, tRNA-Ala, tRNA-Asn, tRNA-Cys, and tRNA-Tyr genes, complete sequence; and cytochrome c oxidase subunit I (COI) gene, partial cds; mitochondrial genes for mitochondrial products	1e-145
884	tblastx_est	gb	nm_40h_h5_t3_ Math Ambystoma mexicanum cDNA, mRNA sequence.	5e-64
886	blastn_est	gb	v8_p1_c8_triplex_5ld_ V6 Ambystoma mexicanum cDNA, mRNA sequence.	2e-98
887	blastn_est	gb	nm_23_a6_t3_ Math Ambystoma mexicanum cDNA, mRNA sequence.	6e-62
888	blastn_est	gb	Salamander_6_D22.ab1 AG Ambystoma tigrinum tigrinum cDNA, mRNA sequence.	7e-65
889	tblastx_est	gb	v11_p54_n21_t3_ Math Ambystoma mexicanum cDNA, mRNA sequence.	1e-89
890	blastn_est	gb	DS007C_A09 Eppig/Hampl oocyte Mus musculus cDNA clone DS007C_A09 5', mRNA sequence.	4e-08
891	blastn_est	gb	v11_p53_a7_t3_ Math Ambystoma mexicanum cDNA, mRNA sequence.	5e-18
892	blastn_est	gb	AGENCOURT_8830246 NIH_MGC_142 Homo sapiens cDNA clone IMAGE:6457861 5', mRNA sequence.	5e-10
893	blastn_est	gb	v8_p1_k14_triplex_5ld_ V6 Ambystoma mexicanum cDNA, mRNA sequence.	4e-61
894	blastn_est	gb	nm_24_e3_t3_ Math Ambystoma mexicanum cDNA, mRNA sequence.	1e-107
895	tblastx_est	gb	nm_22.2_l1_t3_ Math Ambystoma mexicanum cDNA, mRNA sequence.	5e-10
896	blastn_est	gb	v11_p51_l7_t3_ Math Ambystoma mexicanum cDNA, mRNA sequence.	< 1,00E-150
897	blastn_est	gb	nm_27_e19_t3_ Math Ambystoma mexicanum cDNA, mRNA sequence.	1e-115
898	blastn_nr	dbj	Ambystoma mexicanum PGK mRNA for phosphoglycerate kinase, partial cds	< 1,00E-150
899	blastn_est	gb	AGENCOURT_13967862 NICHD_XGC_Tad2 Xenopus laevis cDNA clone IMAGE:6935933 5', mRNA sequence.	1e-07
900	blastn_est	gb	NT002D_E12 St18-22 Neural tube (NT) Ambystoma mexicanum cDNA 5' similar to put. beta-actin (aa 27-375) (Mus musculus), mRNA sequence.	1e-146
901	blastn_est	gb	SB03050A2C08.f1 Normalized subtracted Keck-Tagu Library SB03 Taeniopygia guttata cDNA clone SB03050A2C08.f1 5, mRNA sequence.	8e-94
902	blastn_est	gb	Salamander_13_J22.ab1 AG Ambystoma tigrinum tigrinum cDNA, mRNA sequence.	< 1,00E-150
903	tblastx_est	gb	Math_p4_K11_T3_ Math Ambystoma mexicanum cDNA, mRNA sequence.	5e-82
905	blastn_est	gb	v11_p57_k23_t3_ Math Ambystoma mexicanum cDNA, mRNA sequence.	1e-116
906	tblastx_est	gb	sh2P0012A22_F.ab1 0 0 0 adult sheep fracture callus 7d Ovis aries cDNA, mRNA sequence.	2e-38
907	tblastx_est	gb	Skin-04_F05_pDNR-LIB-SFI1A A. transmontanus skin express library Acipenser transmontanus cDNA, mRNA sequence.	4e-13
908	blastn_est	gb	brain_EST02909 Brain cDNA Library Gallus gallus cDNA 5', mRNA sequence.	3e-13
909	tblastx_est	gb	603144787F1 CSEQCHL17 Gallus gallus cDNA clone ChEST142m21 5', mRNA sequence.	2e-44
911	blastn_est	gb	v11_p43h_g4_t3_017_ab1 Math Ambystoma mexicanum cDNA, mRNA sequence.	4e-59
913	blastn_est	gb	Math_7_I24_T3_ Math Ambystoma mexicanum cDNA, mRNA sequence.	3e-73
914	blastn_est	gb	Salamander_21_F24.ab1 AG Ambystoma tigrinum tigrinum cDNA, mRNA sequence.	1e-147
915	blastn_est	gb	V1_p1_c5_Triplex5Ld V1 Ambystoma mexicanum cDNA, mRNA sequence.	1e-87
916	blastn_est	gb	v8_p16_h4_triplex_5.1ld_ V6 Ambystoma mexicanum cDNA, mRNA sequence.	1e-106
919	tblastx_nr	gb	Xenopus laevis clusterin, mRNA (cDNA clone MGC:53055 IMAGE:5541860), complete cds	4e-92
920	tblastx_est	gb	WLB115A07.ab1 WLtestis Gallus gallus cDNA 5', mRNA sequence.	2e-17
921	blastn_est	gb	v6_p4_j20_triplex5.1ld_ V6 Ambystoma mexicanum cDNA, mRNA sequence.	1e-113
923	tblastx_nr	gb	Xenopus laevis hypothetical protein MGC69046, mRNA (cDNA clone MGC:69046 IMAGE:4965472), complete cds	< 1,00E-150
924	blastn_est	gb	v1_p6_i2_triplex5ld_ V1 Ambystoma mexicanum cDNA, mRNA sequence.	2e-78
925	blastn_est	gb	EST_ssal_rgb2_38702 rgb2 Salmo salar cDNA clone ssal_rgb2_562_362_rev 5', mRNA sequence.	3e-71
926	tblastx_est	gb	SB03047A2D10.f1 Normalized subtracted Keck-Tagu Library SB03 Taeniopygia guttata cDNA clone SB03047A2D10.f1 5, mRNA sequence.	3e-32
927	tblastx_est	gb	BL006C_F05 6-Day Axolotl Tail Blastema (6DAxBL) Ambystoma mexicanum cDNA 5' similar to nuclear, casein kinase and cyclin-dependent kinase substrate (Mus, mRNA sequence.	1e-26
928	blastn_est	gb	SB010012000C02 JUWNL1 Normalized Zebra Finch Juvenile Telencephalon cDNA Library SB01 Taeniopygia guttata cDNA clone SB010012000C02 5', mRNA sequence.	3e-41
931	tblastx_est	gb	Math_p1_J16_T3_ Math Ambystoma mexicanum cDNA, mRNA sequence.	4e-94
932	tblastx_est	gb	JGI_XZT16245.fwd NIH_XGC_tropTad5 Xenopus tropicalis cDNA clone IMAGE:7593703 5', mRNA sequence.	1e-114
933	blastn_est	gb	v1_p2_m6_triplex5ld_ V1 Ambystoma mexicanum cDNA, mRNA sequence.	< 1,00E-150
936	blastn_est	gb	v8_p6_m8_triplex_5ld_ V6 Ambystoma mexicanum cDNA, mRNA sequence.	5e-13
938	tblastx_est	gb	JGI_XZT38317.fwd NIH_XGC_tropTad5 Xenopus tropicalis cDNA clone IMAGE:7614438 5', mRNA sequence.	2e-83
939	tblastx_est	gb	v11_p48_n16_t3_004_ab1 Math Ambystoma mexicanum cDNA, mRNA sequence.	6e-58
940	tblastx_nr	emb	Zebrafish DNA sequence from clone CH211-232D9 in linkage group 19, complete sequence	6e-35
942	tblastx_est	gb	JGI_CAAW1963.rev CAAW Pimephales promelas testis 7-8 month adults, males and females pooled (M) Pimephales promelas cDNA clone CAAW1963 3', mRNA sequence.	1e-08
946	tblastx_est	gb	v1_p9_g5_triplex5ld_ V1 Ambystoma mexicanum cDNA, mRNA sequence.	5e-89
948	tblastx_est	gb	SD25454.5prime SD Drosophila melanogaster Schneider L2 cell culture pOT2 Drosophila melanogaster cDNA clone SD25454 5 similar to Txl: FBan0005495 GO:[electron transfer (GO:0005489); thioredoxin (GO:0000008)] located on: 3L 64F1-64F1;: 05/19/2001, mRNA sequence.	7e-32
950	blastn_est	gb	V2_p7_O4_TriplEx5ld_ V2 Ambystoma tigrinum tigrinum cDNA, mRNA sequence.	1e-108
951	blastn_est	gb	v1_p7_m8_triplex5ld_ V1 Ambystoma mexicanum cDNA, mRNA sequence.	3e-69
952	blastn_nr	gb	Notophthalmus viridescens tissue inhibitor of metalloproteinase 1 (TIMP1) mRNA, complete cds	< 1,00E-150
953	blastn_est	gb	v1_p6_k5_triplex5ld_ V1 Ambystoma mexicanum cDNA, mRNA sequence.	< 1,00E-150
954	blastn_est	gb	V2_p9_M2_TriplEx5ld_ V2 Ambystoma tigrinum tigrinum cDNA, mRNA sequence.	< 1,00E-150
956	blastn_est	gb	v2_p3_i22_xxx5.1_ V2 Ambystoma tigrinum tigrinum cDNA, mRNA sequence.	2e-50
957	tblastx_nr	ref	Homo sapiens myomesin family, member 3 (MYOM3), mRNA	1e-64
961	blastn_est	gb	V2_p5_B7_TriplEx5ld_ V2 Ambystoma tigrinum tigrinum cDNA, mRNA sequence.	1e-148
962	blastn_est	gb	603147464F1 CSEQCHL18 Gallus gallus cDNA clone ChEST148p15 5', mRNA sequence.	3e-46
964	blastn_est	gb	Salamander_1_K06.ab1 AG Ambystoma tigrinum tigrinum cDNA, mRNA sequence.	4e-13
965	tblastx_est	gb	nm_18_i13_t3_ Math Ambystoma mexicanum cDNA, mRNA sequence.	6e-64
968	tblastx_est	dbj	DA093086 BRACE3 Homo sapiens cDNA clone BRACE3001727 5', mRNA sequence.	1e-36
969	tblastx_est	dbj	BP692796 Osada Taira anterior neuroectoderm (ANE) pCS105 cDNA library Xenopus laevis cDNA clone XL469k04ex 5', mRNA sequence.	1e-13
970	tblastx_est	gb	EST235090 Normalized rat brain, Bento Soares Rattus sp. cDNA clone RBRDI40 3' end, mRNA sequence.	4e-33
971	tblastx_est	gb	v1_p7_a3_triplex5ld_ V1 Ambystoma mexicanum cDNA, mRNA sequence.	1e-10
973	tblastx_est	gb	nm_26_c14_t3_ Math Ambystoma mexicanum cDNA, mRNA sequence.	2e-72
974	tblastx_est	gb	P05_Ag2_p25_O13_M13R AG Ambystoma tigrinum tigrinum cDNA, mRNA sequence.	9e-35
975	tblastx_est	gb	root6_d24.y1.abd tef (Kaye Murri) root Eragrostis tef cDNA clone root6_d24.y1.abd, mRNA sequence.	5e-50
976	tblastx_nr	ref	Gallus gallus integral membrane protein 2A (ITM2A), mRNA	1e-94
977	tblastx_est	gb	Ag2_p36_G23_M13R AG Ambystoma tigrinum tigrinum cDNA, mRNA sequence.	3e-91
978	tblastx_est	gb	1344610 NCCCWA 10RT#3 Oncorhynchus mykiss cDNA 5', mRNA sequence.	7e-20
979	tblastx_est	gb	799273 MARC 3PIG Sus scrofa cDNA 3', mRNA sequence.	3e-20
980	blastn_est	emb	BX274028 AGENAE Gallus gallus multi-tissues normalized and once-subtracted cDNA library (gcal) Gallus gallus cDNA clone gcal0004c.o.21 3prim, mRNA sequence.	5e-35
981	blastn_est	gb	v11_p43h_o8_t3_036_ab1 Math Ambystoma mexicanum cDNA, mRNA sequence.	2e-51
982	blastn_est	dbj	CJ482735 macaque testis cDNA library QtsA Macaca fascicularis cDNA clone QtsA-10123 5', mRNA sequence.	9e-05
987	tblastx_est	dbj	BP727931 Osada Taira anterior neuroectoderm (ANE) pCS105 cDNA library Xenopus laevis cDNA clone XL471m20ex 3', mRNA sequence.	3e-16
988	tblastx_est	gb	4152995 BARC_3GAL chicken mixed tissue Gallus gallus cDNA clone 3GAL_39J10 5', mRNA sequence.	1e-36
989	tblastx_est	dbj	BP735856 Osada Taira anterior neuroectoderm (ANE) pCS105 cDNA library Xenopus laevis cDNA clone XL506l21ex 3', mRNA sequence.	2e-18
992	blastn_est	gb	V2_p14_G9_TriplEx51ld_ V2 Ambystoma tigrinum tigrinum cDNA, mRNA sequence.	1e-05
993	tblastx_est	gb	Math_11_P7_T3_ Math Ambystoma mexicanum cDNA, mRNA sequence.	4e-34
997	tblastx_est	gb	JGI_XZT56739.fwd NIH_XGC_tropTad5 Xenopus tropicalis cDNA clone IMAGE:7631236 5', mRNA sequence.	1e-59
998	blastn_est	gb	603520062F1 CSEQCHN67 Gallus gallus cDNA clone ChEST461l15 5', mRNA sequence.	7e-38
1000	tblastx_est	gb	EC2CAA14DF11.b1 Xenopus tropicalis xthr plasmid library Xenopus tropicalis cDNA clone xthr14L22 3', mRNA sequence.	2e-16
1004	blastn_est	gb	NT012B_H06 St18-22 Neural tube (NT) Ambystoma mexicanum cDNA 5' similar to hypothetical protein, mRNA sequence.	6e-23
1005	blastn_est	gb	v11_p47_p18_t3_051_ab1 Math Ambystoma mexicanum cDNA, mRNA sequence.	1e-30
1006	blastn_est	gb	BL283B_B11 6-Day Axolotl Tail Blastema (6DAxBL) Ambystoma mexicanum cDNA 5' similar to transformer-2 beta (Gallus gallus), mRNA sequence.	3e-42
1009	tblastx_est	gb	603153802F1 CSEQRBL04 Gallus gallus cDNA clone ChEST164d1 5', mRNA sequence.	6e-28
1010	tblastx_est	gb	V2_p11_D11_TriplEx5ld_ V2 Ambystoma tigrinum tigrinum cDNA, mRNA sequence.	1e-41
1011	tblastx_est	gb	AGENCOURT_10373523 NIH_MGC_57 Homo sapiens cDNA clone IMAGE:6623263 5', mRNA sequence.	3e-68
1013	tblastx_nr	emb	PFMAL4P4 Plasmodium falciparum MAL4P4	4e-13
1014	tblastx_est	gb	v11_p51_k3_t3_ Math Ambystoma mexicanum cDNA, mRNA sequence.	5e-59
1015	tblastx_est	gb	Contig3006 WL/RJ Phraped ESTs Gallus gallus cDNA 5', mRNA sequence.	< 1,00E-150
1016	blastn_est	gb	Salamander_21_D24.ab1 AG Ambystoma tigrinum tigrinum cDNA, mRNA sequence.	1e-49
1017	blastn_est	gb	NT015D_B09 St18-22 Neural tube (NT) Ambystoma mexicanum cDNA 5' similar to Unknown (protein for MGC:79758) (Xenopus tropicalis), mRNA sequence.	9e-66
1018	tblastx_est	gb	nm_28_i23_t3_ Math Ambystoma mexicanum cDNA, mRNA sequence.	2e-15
1019	tblastx_est	gb	JGI_XZT71311.fwd NIH_XGC_tropTad5 Xenopus tropicalis cDNA clone IMAGE:7790398 5', mRNA sequence.	1e-47
1020	blastn_est	gb	v11_p54_n10_t3_ Math Ambystoma mexicanum cDNA, mRNA sequence.	8e-73
1022	tblastx_nr	ref	PREDICTED: Canis familiaris similar to NUAK family, SNF1-like kinase 1 (AMPK-related protein kinase 5) (LOC481296), mRNA	1e-90
1023	blastn_est	gb	nm_34h_n12_t3_ Math Ambystoma mexicanum cDNA, mRNA sequence.	1e-115
1025	blastn_est	gb	Salamander_15_J01.ab1 AG Ambystoma tigrinum tigrinum cDNA, mRNA sequence.	4e-63
1028	tblastx_est	gb	v11_p48_m23_t3_003_ab1 Math Ambystoma mexicanum cDNA, mRNA sequence.	2e-84
1030	tblastx_nr	ref	Mus musculus cleavage and polyadenylation specific factor 1 (Cpsf1), mRNA	2e-78
1031	tblastx_est	emb	AJ941641 CSEQRAN17 Sus scrofa cDNA clone C0007306f04 3', mRNA sequence.	5e-31
1035	tblastx_est	gb	Salamander_17_E01.ab1 AG Ambystoma tigrinum tigrinum cDNA, mRNA sequence.	9e-82
1038	tblastx_est	gb	v3_p1_a18_t3 V3 Ambystoma tigrinum tigrinum cDNA, mRNA sequence.	3e-15
1039	blastn_est	gb	SB02011B1E12.f1 normalized Keck-Tagu Library SB02 Taeniopygia guttata cDNA clone SB02011B1E12.f1 5, mRNA sequence.	3e-09
1040	tblastx_est	gb	Spleen-03_A02_pDNR-Lib-SFI1A A. transmontanus spleen express library Acipenser transmontanus cDNA, mRNA sequence.	7e-85
1041	tblastx_est	gb	v1_p8_m1_triplex5ld_ V1 Ambystoma mexicanum cDNA, mRNA sequence.	3e-47
1042	blastn_est	gb	Math_5_P20_T3_ Math Ambystoma mexicanum cDNA, mRNA sequence.	3e-85
1045	tblastx_nr	gb	Paramesotriton hongkongensis mitochondrion, complete genome	3e-13
1046	blastn_est	gb	nm_19.2_j10_t3_ Math Ambystoma mexicanum cDNA, mRNA sequence.	< 1,00E-150
1047	blastn_nr	ref	Gallus gallus SWI/SNF related, matrix associated, actin dependent regulator of chromatin, subfamily e, member 1 (SMARCE1), mRNA	< 1,00E-150
1052	tblastx_est	dbj	BJ627023 NIBB Mochii normalized Xenopus early gastrula library Xenopus laevis cDNA clone XL216l24 5', mRNA sequence.	1e-81
1053	blastn_est	gb	LB00530.CR_B03 GC_BGC-05 Bos taurus cDNA clone IMAGE:8018693 5', mRNA sequence.	5e-07
1054	blastn_est	gb	BL285C_B05 6-Day Axolotl Tail Blastema (6DAxBL) Ambystoma mexicanum cDNA 5' similar to proliferation-associated protein 1 (Rattus norvegicus), mRNA sequence.	6e-75
1055	blastn_est	gb	603401790F1 CSEQCHN35 Gallus gallus cDNA clone ChEST297d24 5', mRNA sequence.	2e-15
1056	blastn_est	gb	Salamander_6_L18.ab1 AG Ambystoma tigrinum tigrinum cDNA, mRNA sequence.	3e-58
1057	blastn_nr	emb	Gallus gallus finished cDNA, clone ChEST819a3	3e-17
1058	blastn_est	dbj	BW974318 full-length enriched swine cDNA library, adult periphral blood mononuclear cell Sus scrofa cDNA clone PBL010092E07 5', mRNA sequence.	3e-36
1061	blastn_est	gb	v11_p42_f3_t3_034_ab1 Math Ambystoma mexicanum cDNA, mRNA sequence.	1e-53
1063	tblastx_nr	ref	PREDICTED: Canis familiaris similar to Apg3p (LOC478564), mRNA	1e-108
1064	blastn_est	gb	SB03049B1F06.f1 Normalized subtracted Keck-Tagu Library SB03 Taeniopygia guttata cDNA clone SB03049B1F06.f1 5, mRNA sequence.	3e-30
1068	blastn_est	gb	V2_p5_M12_TriplEx5ld_ V2 Ambystoma tigrinum tigrinum cDNA, mRNA sequence.	6e-99
1069	blastn_est	gb	Salamander_4_P23.ab1 AG Ambystoma tigrinum tigrinum cDNA, mRNA sequence.	2e-77
1073	tblastx_est	emb	AM063964 Chicken immune 6 - CSEQRBN34 Gallus gallus cDNA clone C0000856E20_T7, mRNA sequence.	2e-68
1074	tblastx_est	gb	gonad_EST08382 Embryonic gonad cDNA Library Gallus gallus cDNA 5', mRNA sequence.	4e-63
1077	blastn_nr	emb	Gallus gallus finished cDNA, clone ChEST40j2	1e-33
1078	tblastx_est	gb	sh2P0020N18_F.ab1 0 0 0 adult sheep fracture callus 7d Ovis aries cDNA, mRNA sequence.	4e-37
1079	tblastx_est	gb	Le_mx0_55g09_SP6 Little Skate Multiple Tissues, Normalized Leucoraja erinacea cDNA clone Le_mx0_55g09 5' similar to ref|NP_073604.2| hypothetical protein FLJ12484 - Homo sapiens. Score = 96.3 bits (238), Expect = 4e-19, mRNA sequence.	7e-05
1083	tblastx_est	gb	BL018C_F07 6-Day Axolotl Tail Blastema (6DAxBL) Ambystoma mexicanum cDNA 5' similar to MGC53886 protein (Xenopus laevis), mRNA sequence.	2e-76
1085	tblastx_est	gb	v11_p43_l16_t3_036_ab1 Math Ambystoma mexicanum cDNA, mRNA sequence.	7e-93
1087	tblastx_est	gb	v11_p49_e16_t3_044_ab1 Math Ambystoma mexicanum cDNA, mRNA sequence.	3e-11
1089	blastn_est	gb	wo44e04.x1 NCI_CGAP_Gas4 Homo sapiens cDNA clone IMAGE:2458206 3', mRNA sequence.	3e-21
1090	blastn_nr	dbj	Cynops pyrrhogaster 18S ribosomal RNA, partial sequence	2e-88
1091	blastn_est	gb	nm_18_c10_t3_ Math Ambystoma mexicanum cDNA, mRNA sequence.	3e-38
1093	blastn_est	gb	RVL23733 Wackym-Soares normalized rat vestibular cDNA library Rattus norvegicus cDNA 5', mRNA sequence.	1e-20
1097	tblastx_est	gb	Salamander_15_O14.ab1 AG Ambystoma tigrinum tigrinum cDNA, mRNA sequence.	1e-23
1100	blastn_est	gb	NT014C_H04 St18-22 Neural tube (NT) Ambystoma mexicanum cDNA 5' similar to splicing factor, arginine/serine-rich 14; arginine/serine-rich 14, mRNA sequence.	5e-78
1101	blastn_est	gb	NT014C_F07 St18-22 Neural tube (NT) Ambystoma mexicanum cDNA 5' similar to ribosome associated membrane protein RAMP4 (Rattus norvegicus), mRNA sequence.	1e-101
1103	tblastx_nr	gb	Salamandra salamandra microsatellite Sal E 11 sequence	2e-05
1108	blastn_est	gb	NT003D_A05 St18-22 Neural tube (NT) Ambystoma mexicanum cDNA 5' similar to splicing factor, arginine/serine-rich 14; arginine/serine-rich 14, mRNA sequence.	8e-18
1115	tblastx_est	gb	Salamander_15_D05.ab1 AG Ambystoma tigrinum tigrinum cDNA, mRNA sequence.	4e-13
1116	tblastx_est	gb	JGI_CABK2256.fwd NIH_XGC_tropSpl1 Xenopus tropicalis cDNA clone IMAGE:7878014 5', mRNA sequence.	7e-10
1119	blastn_est	gb	V1_p3_K10_TriplEx5.ld_ V1 Ambystoma mexicanum cDNA, mRNA sequence.	1e-137
1120	tblastx_nr	ref	Gallus gallus bromodomain adjacent to zinc finger domain, 2B (BAZ2B), mRNA	7e-42
1121	blastn_nr	ref	PREDICTED: Canis familiaris similar to RED protein (LOC607109), mRNA	4e-10
1126	tblastx_est	emb	BX759383 XGC-gastrula Xenopus tropicalis cDNA clone TGas118m24 3', mRNA sequence.	5e-50
1132	tblastx_est	gb	AGENCOURT_26190095 Blumberg_Cho dorsal blastopore lip Xenopus laevis cDNA clone IMAGE:7296960 5', mRNA sequence.	9e-60
1133	blastn_est	gb	371200 MARC 2PIG Sus scrofa cDNA 5', mRNA sequence.	2e-10
1134	tblastx_est	gb	IMMUNEF045822B24 POSSUM_01-C-POSSUM-IMMUNE-2KB Trichosurus vulpecula cDNA clone 1061021063038, mRNA sequence.	6e-15
1140	blastn_est	gb	v2_p3_i16_triplex5ld V2 Ambystoma tigrinum tigrinum cDNA, mRNA sequence.	2e-80
1141	tblastx_est	gb	cl107c11.z1 Hembase; Erythroid Precursor Cells (LCB:cl library) Homo sapiens cDNA clone cl107c11 5', mRNA sequence.	4e-70
1142	blastn_est	gb	603515786F1 CSEQCHN66 Gallus gallus cDNA clone ChEST455k21 5', mRNA sequence.	3e-74
1143	blastn_est	gb	NT010C_D01 St18-22 Neural tube (NT) Ambystoma mexicanum cDNA 5' similar to DC3 (Homo sapiens), mRNA sequence.	1e-103
1144	blastn_est	gb	v11_p45_c17_t3_040_ab1 Math Ambystoma mexicanum cDNA, mRNA sequence.	6e-65
1145	tblastx_est	emb	BX704614 XGC-tadpole Xenopus tropicalis cDNA clone TTpA011e03 5', mRNA sequence.	7e-69
1149	blastn_est	gb	G3-A6 Axolotl Lambda Zap Library Ambystoma mexicanum cDNA similar to Homo sapiens ref|NP_004719.1| (2.0e-42), DEAD/H (Asp-Glu-Ala-Asp/His) box polypeptide 21; 'Gu' protein; Gu protein, mRNA sequence.	5e-55
1150	blastn_est	gb	V1_p1_g6_Triplex5Ld V1 Ambystoma mexicanum cDNA, mRNA sequence.	1e-110
1151	tblastx_est	gb	UI-M-EW0-cay-e-21-0-UI.r1 NIH_BMAP_EW0 Mus musculus cDNA clone UI-M-EW0-cay-e-21-0-UI 5', mRNA sequence.	8e-42
1152	tblastx_est	dbj	BJ092087 NIBB Mochii normalized Xenopus tailbud library Xenopus laevis cDNA clone XL064a05 3', mRNA sequence.	1e-40
1154	tblastx_est	gb	IMMUNEF045815H8 POSSUM_01-C-POSSUM-IMMUNE-2KB Trichosurus vulpecula cDNA clone 1061021067774, mRNA sequence.	8e-42
1155	tblastx_est	gb	LIB3580-007-P1-K1-F7 LIB3580 Canis familiaris cDNA clone CLN2287926, mRNA sequence.	3e-13
1156	blastn_est	gb	nm_32h_l22_t3_ Math Ambystoma mexicanum cDNA, mRNA sequence.	3e-71
1157	tblastx_est	gb	CFW269-E05.x1d-t SHGC-CFW2 Gasterosteus aculeatus cDNA clone CFW269-E05 3', mRNA sequence.	3e-19
1158	blastn_est	gb	V2_p13_D2_TriplEx5ld_ V2 Ambystoma tigrinum tigrinum cDNA, mRNA sequence.	1e-48
1159	tblastx_nr	gb	Xenopus tropicalis clone CH216-71H15, complete sequence	4e-16
1160	tblastx_est	gb	603798078F1 CSEQCHN23 Gallus gallus cDNA clone ChEST765k19 5', mRNA sequence.	7e-88
1161	tblastx_est	gb	65849_125_154_E03 Fundulus Heteroclitus Liver Fundulus heteroclitus cDNA similar to Transcription initiation factor TFIID 18 kDa subun, mRNA sequence.	8e-16
1162	tblastx_nr	emb	Zebrafish DNA sequence from clone CH211-113H10, complete sequence	6e-06
1169	tblastx_nr	ref	PREDICTED: Gallus gallus similar to DEAD/H (Asp-Glu-Ala-Asp/His) box polypeptide 11; yeast CHL1 homolog; DEAD/H box-11 (CHL1-related helicase gene-1); DEAD/H (Asp-Glu-Ala-Asp/His) box polypeptide 11 (S.cerevisiae CHL1-like helicase) (LOC418144), mRNA	1e-128
1171	tblastx_est	gb	v8_p1_k8_triplex_5ld_ V6 Ambystoma mexicanum cDNA, mRNA sequence.	2e-72
1172	blastn_est	gb	V2_p10_K6_TriplEx5ld_ V2 Ambystoma tigrinum tigrinum cDNA, mRNA sequence.	1e-121
1174	tblastx_est	gb	V2_p6_P5_TriplEx5ld_ V2 Ambystoma tigrinum tigrinum cDNA, mRNA sequence.	3e-11
1177	blastn_nr	gb	Gallus gallus gephyrin gene, complete cds	1e-132
1179	tblastx_est	gb	db56d02.x1 Blackshear/Soares normalized Xenopus egg library Xenopus laevis cDNA clone IMAGE:3302499 3' similar to TR:Q9VBW0 Q9VBW0 CG13663 PROTEIN. ;, mRNA sequence.	3e-27
1180	tblastx_est	gb	v1_p6_d14_triplex5ld_ V1 Ambystoma mexicanum cDNA, mRNA sequence.	3e-68
1182	blastn_est	gb	Salamander_8_M09.ab1 AG Ambystoma tigrinum tigrinum cDNA, mRNA sequence.	2e-65
1185	blastn_est	gb	nm_37h_g6_t3_ Math Ambystoma mexicanum cDNA, mRNA sequence.	5e-86
1187	blastn_est	gb	nm_6_n19_t3_ Math Ambystoma mexicanum cDNA, mRNA sequence.	4e-24
1189	blastn_est	gb	nm_24_e5_t3_ Math Ambystoma mexicanum cDNA, mRNA sequence.	3e-68
1191	tblastx_est	gb	Salamander_1_K24.ab1 AG Ambystoma tigrinum tigrinum cDNA, mRNA sequence.	7e-13
1194	blastn_nr	emb	MTNV16S1 N.viridescens mitochondrial gene for 16S ribosomal RNA	< 1,00E-150
1196	blastn_est	gb	Salamander_27_G01.ab1 AG Ambystoma tigrinum tigrinum cDNA, mRNA sequence.	< 1,00E-150
1198	tblastx_est	gb	v8_p1_n21_triplex_5ld_ V6 Ambystoma mexicanum cDNA, mRNA sequence.	1e-89
1200	blastn_nr	gb	U71233 Notophthalmus viridescens 12S ribosomal RNA gene, partial sequence; tRNA-Val gene, complete sequence; and 16S ribosomal RNA gene, partial sequence, mitochondrial genes for mitochondrial RNAs	1e-45
1202	tblastx_est	gb	JGI_CABD1900.rev NIH_XGC_tropLun1 Xenopus tropicalis cDNA clone IMAGE:7807558 3', mRNA sequence.	5e-74
1205	tblastx_est	gb	HW_Loin_6_B03 Bos taurus CF-24-HW loin cDNA library Bos taurus cDNA, mRNA sequence.	< 1,00E-150
1207	tblastx_est	gb	fs458.z1 fs 103-105d fetal sheep skin library Ovis aries cDNA, mRNA sequence.	2e-18
1209	blastn_est	gb	K21_Ag2_p19_E8_M13R AG Ambystoma tigrinum tigrinum cDNA, mRNA sequence.	< 1,00E-150
1214	tblastx_est	gb	604156077F1 CSEQCHN03 Gallus gallus cDNA clone ChEST1004i20 5', mRNA sequence.	9e-39
1215	blastn_nr	dbj	Macaca fascicularis testis cDNA clone: QtsA-20374, similar to human nuclease sensitive element binding protein 1 (NSEP1), mRNA, RefSeq: NM_004559.2	6e-62
1217	blastn_est	gb	nm_10.2_m3_t3_ Math Ambystoma mexicanum cDNA, mRNA sequence.	2e-84
1218	blastn_est	gb	v11_p48_n16_t3_004_ab1 Math Ambystoma mexicanum cDNA, mRNA sequence.	1e-118
1221	tblastx_est	gb	NM_6_M16_T3_ Math Ambystoma mexicanum cDNA, mRNA sequence.	1e-54
1223	tblastx_est	gb	Ag2_p46_AD_C23_M13R AG Ambystoma tigrinum tigrinum cDNA, mRNA sequence.	3e-09
1229	blastn_est	gb	Math_p1_I5_T3_ Math Ambystoma mexicanum cDNA, mRNA sequence.	1e-44
1230	blastn_nr	gb	Mus musculus chromosome 18 clone RP23-390K15, complete sequence	3e-06
1232	tblastx_est	dbj	BB821212 RIKEN full-length enriched, mammary gland RCB-0526 Jyg-MC(A) cDNA Mus musculus cDNA clone G830010M13 3', mRNA sequence.	3e-05
1233	tblastx_est	gb	Salamander_28_H03.ab1 AG Ambystoma tigrinum tigrinum cDNA, mRNA sequence.	4e-06
1234	tblastx_nr	ref	PREDICTED: Bos taurus similar to Signal recognition particle 72 kDa protein (SRP72), transcript variant 1 (LOC509430), mRNA	1e-59
1236	tblastx_est	gb	AGENCOURT_10180741 NICHD_XGC_Ov1 Xenopus laevis cDNA clone IMAGE:6318683 5', mRNA sequence.	4e-18
1237	blastn_est	gb	Salamander_17_G07.ab1 AG Ambystoma tigrinum tigrinum cDNA, mRNA sequence.	4e-12
1239	blastn_est	gb	v11_p51_h20_t3_ Math Ambystoma mexicanum cDNA, mRNA sequence.	5e-12
1243	tblastx_est	gb	nm_39h_c11_t3_ Math Ambystoma mexicanum cDNA, mRNA sequence.	1e-67
1244	tblastx_est	gb	AGENCOURT_39799039 NICHD_XGC_Te2N Xenopus laevis cDNA clone IMAGE:7768050 5', mRNA sequence.	2e-52
1246	tblastx_est	gb	AGENCOURT_13980516 NIH_MGC_187 Homo sapiens cDNA clone IMAGE:30373793 5', mRNA sequence.	4e-29
1247	tblastx_est	gb	Salamander_27_A06.ab1 AG Ambystoma tigrinum tigrinum cDNA, mRNA sequence.	6e-29
1248	blastn_nr	emb	TCR292511 Triturus cristatus microsatellite DNA, locus Tcri43	6e-07
1249	tblastx_est	gb	AGENCOURT_25021469 NIH_ZGC_4 Danio rerio cDNA clone IMAGE:7286597 5', mRNA sequence.	6e-09
1254	blastn_est	gb	v11_p53_d16_t3_ Math Ambystoma mexicanum cDNA, mRNA sequence.	9e-09
1260	tblastx_est	gb	Salamander_21_O09.ab1 AG Ambystoma tigrinum tigrinum cDNA, mRNA sequence.	9e-91
1261	blastn_est	gb	Salamander_21_E07.ab1 AG Ambystoma tigrinum tigrinum cDNA, mRNA sequence.	2e-33
1263	blastn_est	gb	603738279F1 CSEQCHN56 Gallus gallus cDNA clone ChEST631n20 5', mRNA sequence.	< 1,00E-150
1264	blastn_est	gb	SB03041A2C04.f1 Normalized subtracted Keck-Tagu Library SB03 Taeniopygia guttata cDNA clone SB03041A2C04.f1 5, mRNA sequence.	1e-18
1265	blastn_est	gb	nm_21.2_d5_t3_ Math Ambystoma mexicanum cDNA, mRNA sequence.	7e-21
1267	blastn_est	gb	BL018A_B09 6-Day Axolotl Tail Blastema (6DAxBL) Ambystoma mexicanum cDNA 5' similar to Hnrpk-prov protein (Xenopus laevis), mRNA sequence.	1e-76
1268	tblastx_est	gb	v8_p1_k8_triplex_5ld_ V6 Ambystoma mexicanum cDNA, mRNA sequence.	4e-50
1270	blastn_est	gb	v11_p49_h16_t3_ Math Ambystoma mexicanum cDNA, mRNA sequence.	< 1,00E-150
1271	tblastx_est	gb	DOG_EST_P44E07 Canis familiaris testis cDNA Canis familiaris cDNA, mRNA sequence.	2e-59
1272	blastn_est	gb	Salamander_12_O16.ab1 AG Ambystoma tigrinum tigrinum cDNA, mRNA sequence.	2e-58
1273	tblastx_est	gb	Salamander_21_G04.ab1 AG Ambystoma tigrinum tigrinum cDNA, mRNA sequence.	1e-11
1275	blastn_est	emb	AM015551 KN-252-liver, Bos taurus Bos taurus cDNA clone C0007412h21 5', mRNA sequence.	6e-24
1278	blastn_est	dbj	BP473505 Rattus norvegicus pancreatic islet Rattus norvegicus cDNA clone RBC09901 3', mRNA sequence.	2e-11
1284	tblastx_est	gb	1355181 NCCCWA 10RT#3 Oncorhynchus mykiss cDNA 5', mRNA sequence.	9e-45
1287	tblastx_est	gb	Salamander_2_G03.ab1 AG Ambystoma tigrinum tigrinum cDNA, mRNA sequence.	4e-07
1293	tblastx_est	gb	v8_p15_m2_triplex_5.1ld_ V6 Ambystoma mexicanum cDNA, mRNA sequence.	8e-05
1294	tblastx_est	gb	UMC-pd0fol-010-f09 D0 ovarian follicle gilt standing estrus pd0fol Sus scrofa cDNA 3', mRNA sequence.	4e-20
1299	tblastx_est	gb	603482946F1 CSEQCHN59 Gallus gallus cDNA clone ChEST373k11 5', mRNA sequence.	4e-26
1301	tblastx_est	gb	1497140 MARC 3PIG Sus scrofa cDNA 5', mRNA sequence.	1e-104
1304	blastx_nr	ref	PREDICTED: similar to chromosome 10 open reading frame 89 isoform 4 [Bos taurus]	5e-17
1306	blastn_nr	emb	Gallus gallus finished cDNA, clone ChEST820p22	3e-35
1307	tblastx_est	gb	JGI_XZT63072.fwd NIH_XGC_tropTad5 Xenopus tropicalis cDNA clone IMAGE:7638001 5', mRNA sequence.	1e-13
1309	tblastx_est	gb	v1_p7_j2_triplex5ld_ V1 Ambystoma mexicanum cDNA, mRNA sequence.	1e-18
1310	tblastx_est	gb	603796978F1 CSEQCHN23 Gallus gallus cDNA clone ChEST762k20 5', mRNA sequence.	1e-20
1311	tblastx_est	gb	JGI_XZT61511.fwd NIH_XGC_tropTad5 Xenopus tropicalis cDNA clone IMAGE:7636411 5', mRNA sequence.	1e-35
1313	tblastx_est	gb	Salamander_5_J21.ab1 AG Ambystoma tigrinum tigrinum cDNA, mRNA sequence.	1e-49
1314	blastn_est	gb	nm_12_p12_t3_ Math Ambystoma mexicanum cDNA, mRNA sequence.	4e-73
1317	tblastx_nr	emb	full-length cDNA clone CS0DF027YD24 of Fetal brain of Homo sapiens (human)	1e-51
1321	tblastx_nr	ref	PREDICTED: Bos taurus similar to CG10286-PA (LOC539353), mRNA	3e-47
1322	tblastx_est	gb	Salamander_3_M19.ab1 AG Ambystoma tigrinum tigrinum cDNA, mRNA sequence.	2e-17
1325	tblastx_est	gb	v11_p55_e13_t3_ Math Ambystoma mexicanum cDNA, mRNA sequence.	1e-118
1326	tblastx_nr	gb	Xenopus laevis MGC85294 protein, mRNA (cDNA clone MGC:85294 IMAGE:6874626), complete cds	6e-55
1327	blastn_est	gb	nm_39h_e2_t3_ Math Ambystoma mexicanum cDNA, mRNA sequence.	2e-53
1329	tblastx_est	gb	v11_p45_k20_t3_065_ab1 Math Ambystoma mexicanum cDNA, mRNA sequence.	4e-21
1332	blastn_nr	gb	SMRHGAB Salamander (P.waltlii) minor adult alpha-globin chain mRNA, 3' end	1e-149
1336	blastn_nr	gb	SMRHGAB Salamander (P.waltlii) minor adult alpha-globin chain mRNA, 3' end	1e-149
1340	blastn_est	gb	Salamander_8_D15.ab1 AG Ambystoma tigrinum tigrinum cDNA, mRNA sequence.	1e-106
1344	blastn_est	gb	v11_p52_k5_t3_ Math Ambystoma mexicanum cDNA, mRNA sequence.	1e-112
1346	tblastx_est	gb	JGI_CAAL18616.fwd NIH_XGC_tropBrn4 Xenopus tropicalis cDNA clone IMAGE:7670663 5', mRNA sequence.	4e-10
1347	tblastx_est	gb	v11_p45_o8_t3_007_ab1 Math Ambystoma mexicanum cDNA, mRNA sequence.	1e-52
1348	tblastx_nr	emb	HSFLAP H.sapiens mRNA for five-lipoxygenase activating protein (FLAP)	6e-82
1349	tblastx_est	gb	Ag2_p36_P6_M13R AG Ambystoma tigrinum tigrinum cDNA, mRNA sequence.	3e-05
1350	tblastx_est	dbj	AU244534 Shibata Xenopus AEM lambda-ZAP II cDNA library Xenopus laevis cDNA clone p2d4 5', mRNA sequence.	8e-25
1351	tblastx_est	gb	JGI_CABH9440.fwd NIH_XGC_tropSkeMus1 Xenopus tropicalis cDNA clone IMAGE:7852642 5', mRNA sequence.	2e-89
1354	blastn_est	gb	nm_28_m14_t3_ Math Ambystoma mexicanum cDNA, mRNA sequence.	1e-138
1355	tblastx_est	gb	Math_7_H5_T3_ Math Ambystoma mexicanum cDNA, mRNA sequence.	9e-05
1356	tblastx_nr	gb	Mus musculus chromosome 5, clone RP23-257E17, complete sequence	6e-06
1360	blastn_est	gb	BL013A_E02 6-Day Axolotl Tail Blastema (6DAxBL) Ambystoma mexicanum cDNA 5' similar to MGC82361 protein (Xenopus laevis), mRNA sequence.	3e-08
1362	tblastx_est	gb	JGI_XZT54663.rev NIH_XGC_tropTad5 Xenopus tropicalis cDNA clone IMAGE:7629515 3', mRNA sequence.	2e-09
1363	tblastx_est	gb	nm_3_g20_t3_1 Math Ambystoma mexicanum cDNA, mRNA sequence.	3e-27
1366	blastn_est	gb	nm_16_i17_t3_ Math Ambystoma mexicanum cDNA, mRNA sequence.	2e-55
1367	tblastx_est	gb	Shultzomica04257 Rat lung airway and parenchyma cDNA libraries Rattus norvegicus cDNA clone Contig3777 5', mRNA sequence.	< 1,00E-150
1368	tblastx_est	gb	nm_24_a21_t3_ Math Ambystoma mexicanum cDNA, mRNA sequence.	3e-16
1370	tblastx_est	gb	Salamander_11_G19.ab1 AG Ambystoma tigrinum tigrinum cDNA, mRNA sequence.	1e-36
1373	blastn_est	gb	bl23c07.w1 Blackshear/Soares normalized Xenopus egg library Xenopus laevis cDNA clone PBX0023C07 5', mRNA sequence.	7e-08
1375	tblastx_est	gb	v11_p55_n14_t3_ Math Ambystoma mexicanum cDNA, mRNA sequence.	2e-33
1376	tblastx_est	gb	nm_29_g24_t3_ Math Ambystoma mexicanum cDNA, mRNA sequence.	4e-26
1381	tblastx_nr	ref	PREDICTED: Canis familiaris similar to Sorting nexin-13 (RGS domain- and PHOX domain-containing protein) (RGS-PX1) (LOC475252), mRNA	3e-48
1382	tblastx_est	gb	nm_26_b16_t3_ Math Ambystoma mexicanum cDNA, mRNA sequence.	3e-18
1383	tblastx_nr	ref	Gallus gallus syndecan 2 (heparan sulfate proteoglycan 1, cell surface-associated, fibroglycan) (SDC2), mRNA	1e-71
1386	tblastx_est	gb	Salamander_9_C11.ab1 AG Ambystoma tigrinum tigrinum cDNA, mRNA sequence.	2e-30
1387	tblastx_nr	ref	PREDICTED: Danio rerio similar to transcription elongation regulator FOGGY, transcript variant 2 (LOC561794), mRNA	2e-36
1389	tblastx_est	gb	nm_25_f5_t3_ Math Ambystoma mexicanum cDNA, mRNA sequence.	7e-38
1391	tblastx_nr	gb	Salamandra salamandra microsatellite Sal E 11 sequence	1e-10
1393	blastn_est	gb	Ag2_p44_N14_M13R AG Ambystoma tigrinum tigrinum cDNA, mRNA sequence.	8e-37
1397	tblastx_est	gb	AGENCOURT_14159476 NICHD_XGC_Eye1 Xenopus laevis cDNA clone IMAGE:6944924 5', mRNA sequence.	5e-70
1398	blastn_est	gb	Math_6_I10_T3_ Math Ambystoma mexicanum cDNA, mRNA sequence.	6e-31
1400	blastn_est	gb	brain_EST04278 Brain cDNA Library Gallus gallus cDNA 5', mRNA sequence.	1e-110
1403	blastn_est	gb	BL004B_G10 6-Day Axolotl Tail Blastema (6DAxBL) Ambystoma mexicanum cDNA 5' similar to hypothetical protein, mRNA sequence.	7e-12
1405	tblastx_est	gb	V2_p14_A12_TriplEx51ld_ V2 Ambystoma tigrinum tigrinum cDNA, mRNA sequence.	6e-81
1409	blastn_est	emb	AM029280 KN-252-lymph, Bos indicus Bos indicus cDNA clone C0007391b24 5', mRNA sequence.	7e-21
1410	tblastx_est	gb	AMGNNUC:NRHY5-00285-G5-A W Rat hypothalamus (10471) Rattus norvegicus cDNA clone nrhy5-00285-g5 5', mRNA sequence.	1e-13
1414	blastn_est	gb	BL279A_E04 6-Day Axolotl Tail Blastema (6DAxBL) Ambystoma mexicanum cDNA 5' similar to Nap1l1-prov protein (Xenopus laevis), mRNA sequence.	< 1,00E-150
1416	blastn_est	gb	Salamander_12_F12.ab1 AG Ambystoma tigrinum tigrinum cDNA, mRNA sequence.	3e-14
1418	tblastx_est	gb	GGEZHC1015F02.g HC1 Gallus gallus cDNA clone GGEZHC1015F02, mRNA sequence.	9e-29
1419	tblastx_nr	ref	Gallus gallus OTU domain containing 6B (OTUD6B), mRNA	1e-111
1421	tblastx_nr	gb	AF208399 Gallus gallus POP1B protein (POP1) mRNA, partial cds	2e-47
1422	tblastx_nr	ref	PREDICTED: Canis familiaris similar to spectrin beta isoform a, transcript variant 5 (LOC490734), mRNA	2e-46
1424	tblastx_est	gb	Math_p1_C15_T3_ Math Ambystoma mexicanum cDNA, mRNA sequence.	6e-74
1425	tblastx_est	gb	nm_30_i3_t3_ Math Ambystoma mexicanum cDNA, mRNA sequence.	8e-26
1426	tblastx_est	gb	v1_p5_n7_triplex5ld_ V1 Ambystoma mexicanum cDNA, mRNA sequence.	9e-73
1427	blastn_est	gb	v11_p47_b22_t3_064_ab1 Math Ambystoma mexicanum cDNA, mRNA sequence.	3e-15
1428	tblastx_est	gb	brain_EST07422 Brain cDNA Library Gallus gallus cDNA 5', mRNA sequence.	1e-72
1430	tblastx_est	gb	Salamander_29_N02.ab1 AG Ambystoma tigrinum tigrinum cDNA, mRNA sequence.	3e-18
1435	blastn_est	gb	v8_p14_p11_triplex_5.1l V6 Ambystoma mexicanum cDNA, mRNA sequence.	6e-99
1438	tblastx_est	gb	vr39h03.r1 Barstead mouse myotubes MPLRB5 Mus musculus cDNA clone IMAGE:1123061 5', mRNA sequence.	9e-18
1439	tblastx_est	gb	0061P0013D12_5' library 61 - subtracted (Single male minus single female) - male Taeniopygia guttata cDNA clone 0061P0013D12 5' similar to guanine nucleotide binding protein-like 2, mRNA sequence.	2e-10
1445	tblastx_est	gb	Salamander_4_L16.ab1 AG Ambystoma tigrinum tigrinum cDNA, mRNA sequence.	4e-07
1448	tblastx_est	gb	JGI_XZT23933.fwd NIH_XGC_tropTad5 Xenopus tropicalis cDNA clone IMAGE:7600233 5', mRNA sequence.	1e-107
1452	tblastx_est	gb	JGI_XZT24895.rev NIH_XGC_tropTad5 Xenopus tropicalis cDNA clone IMAGE:7601098 3', mRNA sequence.	8e-06
1459	tblastx_est	gb	AGENCOURT_56128182 NIH_ZGC_10 Danio rerio cDNA clone IMAGE:8007306 5', mRNA sequence.	4e-15
1461	blastn_est	gb	v1_p8_c16_triplex5ld_ V1 Ambystoma mexicanum cDNA, mRNA sequence.	3e-16
1463	tblastx_est	gb	Ag2_p32_1824_E1_M13R AG Ambystoma tigrinum tigrinum cDNA, mRNA sequence.	6e-24
1473	tblastx_est	gb	AGENCOURT_55717183 NICHD_XGC_FaBN Xenopus laevis cDNA clone IMAGE:8079192 5', mRNA sequence.	2e-28
1475	blastn_est	gb	SlLH03c18b17f1 squirrel heart library 1 Spermophilus lateralis cDNA clone 18b17 5', mRNA sequence.	8e-64
1477	tblastx_nr	gb	Notophthalmus viridescens microsatellite Nvi7 sequence	6e-14
1478	blastn_est	gb	esa018_h02 Eimeiria tenella-infected caecal tonsil Gallus gallus cDNA, mRNA sequence.	2e-45
1479	blastn_est	gb	UI-R-AB1-yz-h-07-0-UI.s1 UI-R-AB1 Rattus norvegicus cDNA clone UI-R-AB1-yz-h-07-0-UI 3', mRNA sequence.	3e-05
1483	tblastx_est	gb	SB03002B2E02.f1 Normalized subtracted Keck-Tagu Library SB03 Taeniopygia guttata cDNA clone SB03002B2E02.f1 5, mRNA sequence.	6e-57
1484	tblastx_nr	gb	SMRHBAA Salamander (P.waltlii) major adult alpha-globin chain mRNA, complete cds	7e-29
1485	blastn_est	gb	602638987F1 NIH_MGC_59 Homo sapiens cDNA clone IMAGE:4762941 5', mRNA sequence.	2e-11
1487	tblastx_est	gb	Salamander_11_M10.ab1 AG Ambystoma tigrinum tigrinum cDNA, mRNA sequence.	6e-26
1488	tblastx_est	emb	CR563510 XGC-tailbud-head Xenopus tropicalis cDNA clone THdA013b07 5', mRNA sequence.	2e-71
1489	blastn_est	gb	SB010003000B01 JUWNL1 Normalized Zebra Finch Juvenile Telencephalon cDNA Library SB01 Taeniopygia guttata cDNA clone SB010003000B01 5', mRNA sequence.	1e-37
1490	tblastx_est	gb	H05_Ag2_p4_M18_M13R AG Ambystoma tigrinum tigrinum cDNA, mRNA sequence.	1e-88
1491	tblastx_est	emb	AL958513 XGC-gastrula Xenopus tropicalis cDNA clone TGas099h15 5', mRNA sequence.	1e-69
1493	blastn_est	gb	gonad_EST08401 Embryonic gonad cDNA Library Gallus gallus cDNA 5', mRNA sequence.	1e-10
1496	tblastx_est	gb	SGP302320 Atlantic salmon Ovaries cDNA library Salmo salar cDNA clone KG4-2593 5', mRNA sequence.	8e-31
1506	tblastx_nr	ref	PREDICTED: Canis familiaris similar to Malonyl CoA-acyl carrier protein transacylase, mitochondrial precursor (MCT) (Mitochondrial malonyltransferase) (LOC609532), mRNA	4e-65
1507	blastn_est	gb	PMAD-aae94h07.g1 Lamprey_WGS_pCMV-sport6 Petromyzon marinus cDNA 5' similar to gb|AAH05783.1| proteasome (prosome, macropain) 26S subunit, ATPase 3 [Mus musculus], mRNA sequence.	1e-34
1508	tblastx_est	emb	CT725761 ZF_mu Danio rerio cDNA clone ZF_mu_216g12 3', mRNA sequence.	1e-81
1510	tblastx_est	gb	603373683F1 CSEQRBN20 Gallus gallus cDNA clone ChEST284e22 5', mRNA sequence.	2e-44
1511	tblastx_nr	gb	Mus musculus BAC clone RP23-140J10 from chromosome 8, complete sequence	8e-05
1512	tblastx_est	gb	SB03048B2B02.f1 Normalized subtracted Keck-Tagu Library SB03 Taeniopygia guttata cDNA clone SB03048B2B02.f1 5, mRNA sequence.	5e-25
1513	blastn_est	gb	UMC-pd12_14end-006-g07 Endometrium pregnant gilt day 12 & 14 pd12_14end Sus scrofa cDNA 3', mRNA sequence.	1e-08
1515	blastn_est	gb	603608749F1 CSEQCHN56 Gallus gallus cDNA clone ChEST595a13 5', mRNA sequence.	1e-50
1517	blastn_est	gb	nm_24_g15_t3_ Math Ambystoma mexicanum cDNA, mRNA sequence.	2e-17
1520	tblastx_est	dbj	BP740391 Osada Taira anterior neuroectoderm (ANE) pCS105 cDNA library Xenopus laevis cDNA clone XL494k10ex 3', mRNA sequence.	2e-37
1521	blastn_est	gb	NT016B_H02 St18-22 Neural tube (NT) Ambystoma mexicanum cDNA 5' similar to Chromosome 9 open reading frame 78 (Homo sapiens), mRNA sequence.	2e-80
1523	tblastx_est	gb	0063P0002C07_5' library 63 - subtracted (Single juvenile learning minus single juvenile untutored) - male Taeniopygia guttata cDNA clone 0063P0002C07 5' similar to Sorting nexin 7, mRNA sequence.	2e-07
1525	tblastx_est	gb	SMV7-0132 Atlantic Salmon macrophage - Aeromonas in vivo infection Salmo salar cDNA clone SMV7-0132, mRNA sequence.	2e-36
1526	blastn_est	gb	v8_p2_p1_triplex_5ld_ V6 Ambystoma mexicanum cDNA, mRNA sequence.	1e-147
1527	tblastx_est	gb	nm_32h_j13_t3_ Math Ambystoma mexicanum cDNA, mRNA sequence.	1e-103
1528	blastn_est	gb	v3_p6_g7_t3_ V3 Ambystoma tigrinum tigrinum cDNA, mRNA sequence.	3e-81
1529	blastn_nr	ref	Homo sapiens Nipped-B homolog (Drosophila) (NIPBL), transcript variant A, mRNA	7e-97
1530	tblastx_nr	gb	YSCTSDNAB S.cerevisiae telomeric sequence DNA, clone YLP108CA-2-i	2e-05
1531	tblastx_est	gb	pat.pk0058.d10.f Chicken lymphoid library (pat) Gallus gallus cDNA clone pat.pk0058.d10.f 5', mRNA sequence.	6e-34
1536	blastn_nr	gb	U71233 Notophthalmus viridescens 12S ribosomal RNA gene, partial sequence; tRNA-Val gene, complete sequence; and 16S ribosomal RNA gene, partial sequence, mitochondrial genes for mitochondrial RNAs	2e-60
1539	blastn_est	gb	v6_p3_f10_triplex5.1ld_ V6 Ambystoma mexicanum cDNA, mRNA sequence.	2e-07
1540	blastn_est	gb	MR1-SN0064-270600-007-d07 SN0064 Homo sapiens cDNA, mRNA sequence.	1e-46
1542	blastn_est	gb	v8_p5_l1_triplex_5ld_ V6 Ambystoma mexicanum cDNA, mRNA sequence.	1e-48
1543	tblastx_est	gb	IMMUNEF045810F13 POSSUM_01-C-POSSUM-IMMUNE-2KB Trichosurus vulpecula cDNA clone 1061021065811, mRNA sequence.	3e-48
1544	blastn_est	emb	BX853145 Wellcome CRC pRN3 head Xenopus laevis cDNA clone IMAGp998M038734 ; IMAGE:3581354 5', mRNA sequence.	3e-92
1547	tblastx_nr	dbj	Mus musculus 2 cells egg cDNA, RIKEN full-length enriched library, clone:B020035C17 product:acetyl-Coenzyme A acetyltransferase 1, full insert sequence	< 1,00E-150
1548	blastn_est	gb	v11_p47_b22_t3_064_ab1 Math Ambystoma mexicanum cDNA, mRNA sequence.	2e-15
1550	blastn_est	dbj	C24458 Anguilla japonica spleen cDNA Anguilla japonica cDNA clone ES406, mRNA sequence.	2e-05
1551	blastn_est	gb	nm_33h_h4_t3_ Math Ambystoma mexicanum cDNA, mRNA sequence.	6e-19
1552	tblastx_est	gb	Salamander_23_P10.ab1 AG Ambystoma tigrinum tigrinum cDNA, mRNA sequence.	1e-57
1553	blastn_est	gb	v1_p8_b20_triplex5ld_ V1 Ambystoma mexicanum cDNA, mRNA sequence.	1e-115
1555	blastn_est	gb	NT019D_D11 St18-22 Neural tube (NT) Ambystoma mexicanum cDNA 5' similar to hypothetical protein MGC76263 (Xenopus tropicalis), mRNA sequence.	1e-06
1557	tblastx_est	gb	yl71h07.r1 Soares infant brain 1NIB Homo sapiens cDNA clone IMAGE:43566 5' similar to gb:S74678 HETEROGENEOUS NUCLEAR RIBONUCLEOPROTEIN K (HUMAN);, mRNA sequence.	4e-05
1558	tblastx_est	gb	v11_p56_c12_t3_ Math Ambystoma mexicanum cDNA, mRNA sequence.	1e-44
1560	tblastx_est	gb	UI-R-CV1-bvr-g-10-0-UI.s1 UI-R-CV1 Rattus norvegicus cDNA clone UI-R-CV1-bvr-g-10-0-UI 3', mRNA sequence.	2e-32
1565	blastn_nr	gb	Rana lessonae smooth muscle actin mRNA, complete cds	1e-80
1566	tblastx_est	gb	Ag2_p35_L19_M13R AG Ambystoma tigrinum tigrinum cDNA, mRNA sequence.	3e-75
1567	blastn_est	gb	V2_p14_G12_TriplEx51ld_ V2 Ambystoma tigrinum tigrinum cDNA, mRNA sequence.	< 1,00E-150
1569	blastn_est	gb	603209836F1 CSEQRBN11 Gallus gallus cDNA clone ChEST187g10 5', mRNA sequence.	9e-71
1571	blastn_est	gb	JGI_CABK7810.rev NIH_XGC_tropSpl1 Xenopus tropicalis cDNA clone IMAGE:7883099 3', mRNA sequence.	6e-07
1572	tblastx_est	gb	BL014B_D12 6-Day Axolotl Tail Blastema (6DAxBL) Ambystoma mexicanum cDNA 5' similar to hypothetical protein, mRNA sequence.	6e-07
1573	blastn_est	gb	AGENCOURT_26181506 Blumberg_Cho dorsal blastopore lip Xenopus laevis cDNA clone IMAGE:7299316 5', mRNA sequence.	1e-06
1574	blastn_est	gb	NM_7_J10_T3_ Math Ambystoma mexicanum cDNA, mRNA sequence.	2e-13
1575	tblastx_nr	emb	Xenopus tropicalis finished cDNA, clone TGas067g08	2e-49
1577	tblastx_est	gb	Salamander_15_D05.ab1 AG Ambystoma tigrinum tigrinum cDNA, mRNA sequence.	5e-09
1579	blastn_est	dbj	CJ278515 RIKEN full-length enriched mouse cDNA library, C57BL/6J bone marrow mast cells Mus musculus cDNA clone K1C0025J12 3', mRNA sequence.	4e-14
1581	blastn_est	gb	SB03050B2F02.f1 Normalized subtracted Keck-Tagu Library SB03 Taeniopygia guttata cDNA clone SB03050B2F02.f1 5, mRNA sequence.	1e-34
1583	tblastx_est	gb	603802265F1 CSEQCHN57 Gallus gallus cDNA clone ChEST775b18 5', mRNA sequence.	3e-14
1584	tblastx_est	emb	BX745411 XGC-tadpole Xenopus tropicalis cDNA clone TTpA046l03 3', mRNA sequence.	7e-15
1587	tblastx_est	gb	JGI_CABD6420.rev NIH_XGC_tropLun1 Xenopus tropicalis cDNA clone CABD6420 3', mRNA sequence.	8e-34
1588	tblastx_est	emb	BX269107 AGENAE Gallus gallus multi-tissues normalized library (gcag) Gallus gallus cDNA clone gcag0019c.c.04 3prim, mRNA sequence.	9e-40
1592	blastn_est	gb	LMUT0999S Snake Lachesis muta cDNA library LMA Lachesis muta cDNA 5' similar to SEC61G AAA19431.1, mRNA sequence.	6e-61
1593	blastn_est	gb	Math_5_J5_T3_ Math Ambystoma mexicanum cDNA, mRNA sequence.	3e-78
1597	blastn_est	gb	V2_p9_C17_TriplEx5ld_ V2 Ambystoma tigrinum tigrinum cDNA, mRNA sequence.	3e-60
1600	tblastx_est	gb	1572496 MARC 3PIG Sus scrofa cDNA 3', mRNA sequence.	2e-17
1601	tblastx_est	gb	JGI_CAAO11532.fwd NIH_XGC_tropTe5 Xenopus tropicalis cDNA clone IMAGE:7708445 5', mRNA sequence.	1e-35
1604	tblastx_nr	gb	Xenopus laevis hypothetical LOC496083, mRNA (cDNA clone MGC:99354 IMAGE:7204404), complete cds	5e-97
1605	tblastx_est	gb	AGENCOURT_39737008 NICHD_XGC_Te2N Xenopus laevis cDNA clone IMAGE:7764733 3', mRNA sequence.	8e-46
1606	tblastx_est	gb	A04_Ag2_p6_M24_M13R AG Ambystoma tigrinum tigrinum cDNA, mRNA sequence.	8e-19
1607	blastn_est	gb	NT007C_E02 St18-22 Neural tube (NT) Ambystoma mexicanum cDNA 5' similar to hypothetical protein, mRNA sequence.	2e-42
1608	blastn_est	gb	Salamander_7_M10.ab1 AG Ambystoma tigrinum tigrinum cDNA, mRNA sequence.	4e-22
1609	blastn_est	gb	603526604F1 CSEQCHN69 Gallus gallus cDNA clone ChEST474g2 5', mRNA sequence.	1e-114
1610	blastn_est	gb	Ag2_p8_A21_M13R AG Ambystoma tigrinum tigrinum cDNA, mRNA sequence.	7e-14
1615	tblastx_nr	gb	RATCYP4A1 Rat cytochrome P-450 IV A1 (CYP4A1) gene, complete cds	4e-06
1617	blastn_est	gb	yg12c01.s1 Soares infant brain 1NIB Homo sapiens cDNA clone IMAGE:31944 3', mRNA sequence.	2e-20
1618	blastn_est	gb	SB03047A2E02.f1 Normalized subtracted Keck-Tagu Library SB03 Taeniopygia guttata cDNA clone SB03047A2E02.f1 5, mRNA sequence.	3e-63
1623	blastn_nr	emb	Triturus vulgaris mitochondrial DNA, partial D-loop, strain IIa	2e-13
1626	tblastx_est	gb	V2_p9_E12_TriplEx5ld_ V2 Ambystoma tigrinum tigrinum cDNA, mRNA sequence.	2e-09
1627	tblastx_est	gb	v6_p4_o9_triplex5.1ld_ V6 Ambystoma mexicanum cDNA, mRNA sequence.	5e-34
1628	blastn_est	gb	EST_ssal_rgb2_22787 rgb2 Salmo salar cDNA clone ssal_rgb2_537_010_fwd 3', mRNA sequence.	6e-11
1630	blastn_est	gb	nm_36h_d1_t3_ Math Ambystoma mexicanum cDNA, mRNA sequence.	2e-65
1635	blastn_est	gb	qu44f04.x1 NCI_CGAP_Lym5 Homo sapiens cDNA clone IMAGE:1967647 3', mRNA sequence.	5e-43
1636	tblastx_est	gb	Salamander_6_N09.ab1 AG Ambystoma tigrinum tigrinum cDNA, mRNA sequence.	1e-14
1638	tblastx_est	gb	NISC_mo05c03.y1 Soares NXEG Xenopus laevis cDNA clone IMAGE:5162476 5', mRNA sequence.	7e-47
1643	blastn_est	gb	Salamander_3_D03.ab1 AG Ambystoma tigrinum tigrinum cDNA, mRNA sequence.	1e-21
1646	tblastx_est	gb	Salamander_9_B15.ab1 AG Ambystoma tigrinum tigrinum cDNA, mRNA sequence.	1e-17
1653	blastn_est	gb	v1_p5_e15_triplex5ld_ V1 Ambystoma mexicanum cDNA, mRNA sequence.	6e-96
1656	blastn_est	gb	C05_Ag2_p7_P15_M13R AG Ambystoma tigrinum tigrinum cDNA, mRNA sequence.	< 1,00E-150
1658	blastn_est	gb	v8_p2_o19_triplex_5ld_ V6 Ambystoma mexicanum cDNA, mRNA sequence.	1e-136
1659	blastn_est	gb	nm_16_e8_t3_ Math Ambystoma mexicanum cDNA, mRNA sequence.	2e-21
1660	tblastx_est	gb	v8_p1_f21_triplex_5ld_ V6 Ambystoma mexicanum cDNA, mRNA sequence.	8e-23
1661	tblastx_est	gb	Salamander_7_F01.ab1 AG Ambystoma tigrinum tigrinum cDNA, mRNA sequence.	4e-33
1664	tblastx_est	gb	AGENCOURT_15201241 NICHD_XGC_Sp1 Xenopus laevis cDNA clone IMAGE:5513528 5', mRNA sequence.	1e-136
1665	blastn_est	gb	AGENCOURT_14533325 NIH_MGC_191 Homo sapiens cDNA clone IMAGE:30414258 5', mRNA sequence.	2e-09
1667	tblastx_est	gb	IMMUNEF045814B19 POSSUM_01-C-POSSUM-IMMUNE-2KB Trichosurus vulpecula cDNA clone 1061021068025, mRNA sequence.	8e-10
1668	tblastx_nr	gb	Xenopus laevis annexin A1, mRNA (cDNA clone MGC:64363 IMAGE:6877900), complete cds	< 1,00E-150
1671	blastn_est	gb	Salamander_25_A09.ab1 AG Ambystoma tigrinum tigrinum cDNA, mRNA sequence.	< 1,00E-150
1674	blastx_nr	dbj	Fxr2h [Mus musculus] sp|Q9WVR4|FXR2_MOUSE Fragile X mental retardation syndrome-related protein 2	6e-09
1677	tblastx_est	gb	603408239F1 CSEQCHN24 Gallus gallus cDNA clone ChEST321m10 5', mRNA sequence.	2e-47
1678	blastn_est	gb	Ag2_p43_F19_M13R AG Ambystoma tigrinum tigrinum cDNA, mRNA sequence.	1e-25
1689	blastn_est	gb	BovGen_16244 normal cattle brain Bos taurus cDNA clone RZPDp1056I1316Q 5', mRNA sequence.	3e-20
1691	tblastx_nr	gb	Xenopus laevis hypothetical protein MGC83486, mRNA (cDNA clone MGC:83486 IMAGE:3405005), complete cds	1e-76
1693	blastn_nr	dbj	Macaca fascicularis brain cDNA clone:QflA-23565, similar to human REV3-like catalytic subunit of DNA polymerase (REV3L), mRNA, NM_002912	1e-116
1695	blastn_est	gb	nm_31_j14_t3_ Math Ambystoma mexicanum cDNA, mRNA sequence.	9e-83
1696	tblastx_est	gb	nm_22.2_a12_t3_ Math Ambystoma mexicanum cDNA, mRNA sequence.	1e-27
1701	tblastx_est	gb	603853591F1 CSEQCHN62 Gallus gallus cDNA clone ChEST853f23 5', mRNA sequence.	5e-37
1702	tblastx_est	gb	LB02925.CR_G15 GC_BGC-29 Bos taurus cDNA clone IMAGE:8238377, mRNA sequence.	1e-101
1704	blastn_est	dbj	AV344807 RIKEN full-length enriched, adult male olfactory bulb Mus musculus cDNA clone 6430547K15 3' similar to U67321 Mus musculus Lice2 cysteine protease (Lice2) mRNA, mRNA sequence.	2e-27
1706	blastn_est	gb	nm_12_m3_t3_ Math Ambystoma mexicanum cDNA, mRNA sequence.	3e-29
1707	blastn_est	gb	v11_p44_m6_t3_026_ab1 Math Ambystoma mexicanum cDNA, mRNA sequence.	3e-12
1709	tblastx_est	emb	CT634457 ZF_mu Danio rerio cDNA clone ZF_mu_86l18 5', mRNA sequence.	5e-36
1714	tblastx_est	dbj	BP731058 Osada Taira anterior neuroectoderm (ANE) pCS105 cDNA library Xenopus laevis cDNA clone XL483a20ex 3', mRNA sequence.	4e-06
1715	blastn_est	gb	Salamander_14_F19.ab1 AG Ambystoma tigrinum tigrinum cDNA, mRNA sequence.	1e-107
1717	blastn_nr	dbj	Cynops pyrrhogaster nrad mRNA for Ras like G protein Rad, complete cds	4e-25
1721	tblastx_est	gb	001030BMUA003668HT BMUA Bos taurus cDNA, mRNA sequence.	8e-27
1722	tblastx_est	emb	BX669581 Sus Scrofa library (scac) Sus scrofa cDNA clone scac0029i.p.21 5prim, mRNA sequence.	9e-19
1723	tblastx_est	gb	JGI_XZT33361.fwd NIH_XGC_tropTad5 Xenopus tropicalis cDNA clone IMAGE:7609264 5', mRNA sequence.	2e-05
1726	blastn_est	gb	603771752F1 CSEQRBN14 Gallus gallus cDNA clone ChEST706g14 5', mRNA sequence.	7e-55
1729	tblastx_est	gb	604140570F1 CSEQCHN59 Gallus gallus cDNA clone ChEST972l18 5', mRNA sequence.	8e-29
1733	tblastx_est	gb	Salamander_12_H22.ab1 AG Ambystoma tigrinum tigrinum cDNA, mRNA sequence.	6e-17
1735	blastn_nr	gb	Frog virus 3, complete genome	3e-64
1739	tblastx_nr	gb	Mus musculus chromosome 1, clone RP24-500O1, complete sequence	8e-05
1742	blastn_est	gb	SB010014000E06 JUWNL1 Normalized Zebra Finch Juvenile Telencephalon cDNA Library SB01 Taeniopygia guttata cDNA clone SB010014000E06 5', mRNA sequence.	8e-50
1743	blastn_nr	gb	SMRHBAA Salamander (P.waltlii) major adult alpha-globin chain mRNA, complete cds	1e-101
1745	blastn_nr	gb	SMRHBAA Salamander (P.waltlii) major adult alpha-globin chain mRNA, complete cds	1e-57
1746	blastn_nr	dbj	Cynops pyrrhogaster mRNA for newt elongation factor 1-alpha, partial cds	1e-115
1747	blastn_est	gb	v6_p1_b19_triplex5.1ld_ V6 Ambystoma mexicanum cDNA, mRNA sequence.	7e-47
1749	tblastx_est	gb	nm_34h_a20_t3_ Math Ambystoma mexicanum cDNA, mRNA sequence.	3e-74
1750	blastn_est	gb	4033089 1GAL - Chicken Intestinal Lymphocyte Gallus gallus cDNA clone 1GAL_64K08 5', mRNA sequence.	1e-47
1751	tblastx_est	gb	DS047C_H10 Eppig/Hampl oocyte Mus musculus cDNA clone DS047C_H10 5', mRNA sequence.	5e-55
1753	tblastx_est	gb	SB03011A2H09.f1 Normalized subtracted Keck-Tagu Library SB03 Taeniopygia guttata cDNA clone SB03011A2H09.f1 5, mRNA sequence.	5e-05
1754	blastn_est	gb	Salamander_11_C24.ab1 AG Ambystoma tigrinum tigrinum cDNA, mRNA sequence.	1e-43
1755	tblastx_est	gb	IMMUNEF045801E9 POSSUM_01-C-POSSUM-IMMUNE-2KB Trichosurus vulpecula cDNA clone 1061021071159, mRNA sequence.	1e-71
1759	blastn_nr	emb	HVRALTUB N.viridescens mRNA for alpha-tubulin	< 1,00E-150
1765	blastn_est	gb	Salamander_27_I04.ab1 AG Ambystoma tigrinum tigrinum cDNA, mRNA sequence.	4e-07
1767	blastn_est	gb	Math_p2_A15_T3_ Math Ambystoma mexicanum cDNA, mRNA sequence.	2e-43
1768	blastx_nr	ref	PREDICTED: similar to zinc finger, CCHC domain containing 7 [Canis familiaris]	1e-25
1769	tblastx_est	gb	JGI_CABA5367.fwd NIH_XGC_tropKid1 Xenopus tropicalis cDNA clone IMAGE:7750104 5', mRNA sequence.	2e-08
1770	tblastx_est	gb	BL015B_B09 6-Day Axolotl Tail Blastema (6DAxBL) Ambystoma mexicanum cDNA 5' similar to hypothetical protein (Homo sapiens), mRNA sequence.	1e-12
1774	tblastx_nr	gb	Xenopus laevis hypothetical LOC494692, mRNA (cDNA clone IMAGE:6936408), partial cds	2e-08
1779	blastn_nr	ref	PREDICTED: Canis familiaris similar to Myosin heavy chain, skeletal muscle, adult 1 (Myosin heavy chain IIx/d) (MyHC-IIx/d), transcript variant 24 (LOC479502), mRNA	7e-60
1781	tblastx_est	gb	N12_Ag2_p23_D12_M13R AG Ambystoma tigrinum tigrinum cDNA, mRNA sequence.	5e-23
1782	blastn_nr	gb	Taeniopygia guttata clone 0061P0008B08 RAP1A member of RAS oncogene family-like mRNA, complete sequence	6e-44
1783	tblastx_est	gb	Salamander_2_M10.ab1 AG Ambystoma tigrinum tigrinum cDNA, mRNA sequence.	1e-17
1787	tblastx_est	gb	689853 MARC 6BOV Bos taurus cDNA 5', mRNA sequence.	6e-39
1791	tblastx_est	gb	v11_p47_n8_t3_007_ab1 Math Ambystoma mexicanum cDNA, mRNA sequence.	2e-19
1792	tblastx_est	gb	JGI_XZT48128.fwd NIH_XGC_tropTad5 Xenopus tropicalis cDNA clone IMAGE:7623417 5', mRNA sequence.	1e-109
1803	blastn_est	emb	BX268519 AGENAE Gallus gallus multi-tissues normalized and once-subtracted cDNA library (gcal) Gallus gallus cDNA clone gcal0017c.f.06 5prim, mRNA sequence.	3e-23
1804	blastn_est	gb	v11_p58_k5_t3_ Math Ambystoma mexicanum cDNA, mRNA sequence.	4e-21
1805	tblastx_est	gb	G2-K17 Axolotl Lambda Zap Library Ambystoma mexicanum cDNA similar to Homo sapiens ref|NP_004993.1| (2.0e-42), NADH dehydrogenase (ubiquinone) 1 alpha subcomplex, 9 (39kD); NADH dehydrogenase (ubiquinone) Fe-S protein 2-like (NADH-coenzyme Q reductase), mRNA sequence.	4e-36
1806	blastx_nr	ref	PREDICTED: similar to SVH-B [Gallus gallus]	7e-62
1809	tblastx_est	gb	BL286D_D04 6-Day Axolotl Tail Blastema (6DAxBL) Ambystoma mexicanum cDNA 5' similar to unnamed protein product (Tetraodon nigroviridis), mRNA sequence.	3e-22
1815	blastn_est	gb	nm_34h_e1_t3_ Math Ambystoma mexicanum cDNA, mRNA sequence.	4e-16
1816	blastn_est	gb	v11_p51_b1_t3_ Math Ambystoma mexicanum cDNA, mRNA sequence.	< 1,00E-150
1817	blastn_est	gb	Ag2_p8_C1_M13R AG Ambystoma tigrinum tigrinum cDNA, mRNA sequence.	3e-06
1818	tblastx_est	gb	HESC2_22_D09.g1_A035 NIH_MGC_258 Homo sapiens cDNA clone IMAGE:7468460 5', mRNA sequence.	1e-45
1820	blastn_est	dbj	BY795185 Homo sapiens eye Homo sapiens cDNA clone HumanEye200427Cluster0004.Contig1 5', mRNA sequence.	< 1,00E-150
1821	blastn_est	gb	Math_9_N14_T3_ Math Ambystoma mexicanum cDNA, mRNA sequence.	< 1,00E-150
1822	blastn_est	gb	BL018A_G05 6-Day Axolotl Tail Blastema (6DAxBL) Ambystoma mexicanum cDNA 5' similar to scaffold attachment factor A (Xenopus laevis), mRNA sequence.	2e-46
1823	tblastx_nr	ref	Gallus gallus SET translocation (myeloid leukemia-associated) (SET), mRNA	1e-118
1824	blastn_est	gb	K11_Ag2_p8_C8_M13R AG Ambystoma tigrinum tigrinum cDNA, mRNA sequence.	< 1,00E-150
1826	tblastx_est	gb	IMMUNEF045813I14 POSSUM_01-C-POSSUM-IMMUNE-2KB Trichosurus vulpecula cDNA clone 1061021068572, mRNA sequence.	1e-80
1827	blastn_est	gb	NT018C_B10 St18-22 Neural tube (NT) Ambystoma mexicanum cDNA 5' similar to Unknown (protein for MGC:69435) (Xenopus tropicalis), mRNA sequence.	2e-62
1828	tblastx_est	gb	EST831126 Aspergillus flavus Normalized cDNA Expression Library Aspergillus flavus cDNA clone NAFBW30 5' end, mRNA sequence.	1e-41
1830	blastn_est	dbj	BP741558 Osada Taira anterior neuroectoderm (ANE) pCS105 cDNA library Xenopus laevis cDNA clone XL498n19ex 3', mRNA sequence.	2e-52
1832	tblastx_est	gb	ILLUMIGEN_MCQ_1724 Katze_MMLG Macaca mulatta cDNA 5' similar to human FLJ34658 (Hs.254699), mRNA sequence.	3e-29
1835	tblastx_nr	dbj	Mus musculus 14, 17 days embryo head cDNA, RIKEN full-length enriched library, clone:3230402D22 product:RAB11a, member RAS oncogene family, full insert sequence	1e-142
1836	blastn_nr	ref	PREDICTED: Gallus gallus similar to pre-mRNA splicing factor SF3b 155 kDa subunit (LOC424056), mRNA	9e-29
1845	tblastx_est	gb	LIVERF031278J20 POSSUM_01-POSSUM-LIVER-2KB Trichosurus vulpecula cDNA clone 1061019977658, mRNA sequence.	7e-06
1847	blastn_est	gb	JGI_XZT23227.fwd NIH_XGC_tropTad5 Xenopus tropicalis cDNA clone IMAGE:7599385 5', mRNA sequence.	3e-61
1851	tblastx_est	gb	UI-H-BI0-aaj-h-06-0-UI.s1 NCI_CGAP_Sub1 Homo sapiens cDNA clone IMAGE:2709731 3', mRNA sequence.	1e-28
1852	tblastx_est	gb	17000531706129 GRN_EB Homo sapiens cDNA 5', mRNA sequence.	4e-43
1853	blastn_est	gb	SB03018A1B04.f1 Normalized subtracted Keck-Tagu Library SB03 Taeniopygia guttata cDNA clone SB03018A1B04.f1 5, mRNA sequence.	1e-09
1854	tblastx_est	gb	v6_p5_a9_triplex5.1ld_ V6 Ambystoma mexicanum cDNA, mRNA sequence.	3e-82
1857	blastn_est	gb	BL001C_F03 6-Day Axolotl Tail Blastema (6DAxBL) Ambystoma mexicanum cDNA 5' similar to lamin B2 (Gallus gallus), mRNA sequence.	9e-70
1858	tblastx_nr	ref	PREDICTED: Danio rerio similar to SI:dZ125J23.11 (Gypsy polyprotein) (LOC555209), partial mRNA	2e-05
1859	blastn_est	gb	BL016A_H05 6-Day Axolotl Tail Blastema (6DAxBL) Ambystoma mexicanum cDNA 5' similar to putative senescence-associated protein (Pisum sativum), mRNA sequence.	5e-64
1861	tblastx_nr	dbj	RANALA Rana catesbeiana mRNA for argininosuccinate lyase, complete cds	1e-85
1867	blastn_est	gb	nax37c10.y1 Chicken eye (embryo). Unnormalized (nax) Gallus gallus cDNA clone nax37c10 5', mRNA sequence.	3e-05
1871	tblastx_est	gb	603733433F1 CSEQCHN56 Gallus gallus cDNA clone ChEST619b10 5', mRNA sequence.	5e-42
1873	blastn_est	gb	v11_p55_f4_t3_ Math Ambystoma mexicanum cDNA, mRNA sequence.	1e-141
1882	blastn_nr	ref	PREDICTED: Gallus gallus similar to baculoviral IAP repeat-containing 6 (LOC421463), mRNA	5e-43
1883	tblastx_est	dbj	BW894122 Amphioxus Branchiostoma floridae unpublished cDNA library, neurula whole animal Branchiostoma floridae cDNA clone bfne124l12 5', mRNA sequence.	2e-23
1884	tblastx_est	emb	AL863685 XGC-egg Xenopus tropicalis cDNA clone TEgg117p13 5', mRNA sequence.	8e-53
1888	tblastx_nr	ref	PREDICTED: Rattus norvegicus similar to expressed sequence AW413431 (LOC307816), mRNA	2e-75
1889	tblastx_est	dbj	BP678663 Osada Taira anterior neuroectoderm (ANE) pCS105 cDNA library Xenopus laevis cDNA clone XL402i17ex 5', mRNA sequence.	3e-06
1890	blastn_est	gb	nm_9_b20_t3_ Math Ambystoma mexicanum cDNA, mRNA sequence.	2e-30
1891	tblastx_est	emb	DKFZp469F189_r1 469 (synonym: pkid1) Pongo pygmaeus cDNA clone DKFZp469F189 5', mRNA sequence.	9e-27
1892	blastn_est	gb	Salamander_15_L15.ab1 AG Ambystoma tigrinum tigrinum cDNA, mRNA sequence.	7e-40
1894	tblastx_est	gb	nm_26_a19_t3_ Math Ambystoma mexicanum cDNA, mRNA sequence.	3e-27
1896	tblastx_est	gb	Ag2_p35_D10_M13R AG Ambystoma tigrinum tigrinum cDNA, mRNA sequence.	9e-07
1897	blastn_est	gb	SB03001A2D07.f1 Normalized subtracted Keck-Tagu Library SB03 Taeniopygia guttata cDNA clone SB03001A2D07.f1 5, mRNA sequence.	6e-17
1900	blastn_nr	gb	SMRHGAB Salamander (P.waltlii) minor adult alpha-globin chain mRNA, 3' end	< 1,00E-150
1902	blastn_est	gb	Salamander_20_O04.ab1 AG Ambystoma tigrinum tigrinum cDNA, mRNA sequence.	3e-13
1903	tblastx_nr	gb	Xenopus laevis hypothetical protein MGC80074, mRNA (cDNA clone MGC:80074 IMAGE:4680065), complete cds	2e-28
1904	tblastx_est	gb	SB02048B1G07.f1 normalized Keck-Tagu Library SB02 Taeniopygia guttata cDNA clone SB02048B1G07.f1 5, mRNA sequence.	1e-107
1907	tblastx_nr	gb	RABNABA Oryctolagus cuniculus SS-B/La ribonucleoprotein (La) mRNA, complete cds	1e-05
1908	blastn_est	gb	SB02026B1H02.f1 normalized Keck-Tagu Library SB02 Taeniopygia guttata cDNA clone SB02026B1H02.f1 5, mRNA sequence.	1e-23
1912	blastn_nr	emb	PWAACTR Salamander mRNA fragment for skeletal alpha-actin (C-Terminus)	5e-23
1914	tblastx_est	gb	JGI_CABH12190.fwd NIH_XGC_tropSkeMus1 Xenopus tropicalis cDNA clone IMAGE:7855250 5', mRNA sequence.	3e-25
1919	tblastx_est	gb	603047392F1 NIH_MGC_116 Homo sapiens cDNA clone IMAGE:5187527 5', mRNA sequence.	8e-29
1920	tblastx_est	gb	V2_p8_M5_TriplEx5ld_ V2 Ambystoma tigrinum tigrinum cDNA, mRNA sequence.	2e-45
1929	tblastx_nr	dbj	Cynops pyrrhogaster DNA, highly repetitive sequence, clone: pUCPH-11	3e-11
1930	blastn_est	gb	CT020019A20B04 Equine Articular Cartilage cDNA Library Equus caballus cDNA clone CT020019A20B04, mRNA sequence.	1e-118
1933	tblastx_est	gb	V2_p8_O23_TriplEx5ld_ V2 Ambystoma tigrinum tigrinum cDNA, mRNA sequence.	2e-88
1942	tblastx_est	gb	v11_p53_e16_t3_ Math Ambystoma mexicanum cDNA, mRNA sequence.	1e-114
1943	tblastx_est	gb	E07_Ag2_p9_C17_M13R AG Ambystoma tigrinum tigrinum cDNA, mRNA sequence.	3e-10
1944	blastn_est	gb	v11_p45_k22_t3_066_ab1 Math Ambystoma mexicanum cDNA, mRNA sequence.	3e-69
1945	blastn_est	gb	v7_p96_b6_triplex5.1ld_ V7 Ambystoma mexicanum cDNA, mRNA sequence.	1e-124
1950	blastn_est	gb	Math_p2_P9_T3_ Math Ambystoma mexicanum cDNA, mRNA sequence.	2e-14
1951	blastn_est	gb	NM_3_F10_T3_ Math Ambystoma mexicanum cDNA, mRNA sequence.	3e-14
1954	blastn_est	gb	testis_EST02960 Testis cDNA Library Gallus gallus cDNA 5', mRNA sequence.	1e-130
1955	tblastx_est	gb	nm_38h_o8_t3_ Math Ambystoma mexicanum cDNA, mRNA sequence.	7e-14
1969	blastn_est	gb	0058P0041E05_5' library 58 - normalized (50 mix pooled juveniles + adults) - female Taeniopygia guttata cDNA clone 0058P0041E05 5' similar to macrophage erythroblast attacher, variant 3, mRNA sequence.	3e-87
1970	blastn_est	gb	604146480F1 CSEQRBN11 Gallus gallus cDNA clone ChEST987o20 5', mRNA sequence.	1e-27
1972	blastn_est	dbj	CJ322370 RIKEN full-length enriched mouse cDNA library, Rathke's pouches 14.5 days embryo Mus musculus cDNA clone M230035J05 3', mRNA sequence.	1e-11
1974	tblastx_est	gb	SB02047A1H04.f1 normalized Keck-Tagu Library SB02 Taeniopygia guttata cDNA clone SB02047A1H04.f1 5, mRNA sequence.	4e-24
1977	blastn_est	gb	Salamander_11_L11.ab1 AG Ambystoma tigrinum tigrinum cDNA, mRNA sequence.	5e-46
1978	tblastx_nr	ref	PREDICTED: Homo sapiens TatD DNase domain containing 3, transcript variant 5 (TATDN3), mRNA	1e-127
1980	tblastx_est	dbj	BY263083 RIKEN full-length enriched, visual cortex Mus musculus cDNA clone K330318F18 5', mRNA sequence.	2e-48
1984	tblastx_est	gb	V2_p9_P12_TriplEx5ld_ V2 Ambystoma tigrinum tigrinum cDNA, mRNA sequence.	2e-71
1986	blastn_est	gb	v1_p7_c15_triplex5ld_ V1 Ambystoma mexicanum cDNA, mRNA sequence.	1e-109
1988	tblastx_est	gb	AGENCOURT_11343800 NICHD_XGC_Tad2 Xenopus laevis cDNA clone IMAGE:6881367 5', mRNA sequence.	2e-21
1990	tblastx_est	gb	AGENCOURT_15345816 NICHD_XGC_Swb1N Xenopus tropicalis cDNA clone IMAGE:7004161 5', mRNA sequence.	1e-15
1991	tblastx_est	gb	hh_Ab_Pinky2003_000015685 Cichlid Pinky cDNA library 2003 Astatotilapia burtoni cDNA clone hh_Ab_Pinky2003_000015685 5', mRNA sequence.	7e-45
1992	tblastx_est	gb	v11_p50_l17_t3_ Math Ambystoma mexicanum cDNA, mRNA sequence.	8e-62
1993	blastn_nr	dbj	Cynops pyrrhogaster mRNA for alpha 1 type I collagen, complete cds	< 1,00E-150
1994	blastn_est	gb	602502324F1 NIH_MGC_75 Homo sapiens cDNA clone IMAGE:4615924 5', mRNA sequence.	7e-52
1995	blastn_est	gb	gonad_EST10282 Embryonic gonad cDNA Library Gallus gallus cDNA 5', mRNA sequence.	1e-104
1996	blastn_est	gb	nm_12_p14_t3_ Math Ambystoma mexicanum cDNA, mRNA sequence.	1e-144
1997	blastn_est	gb	V1_p3_D21_TriplEx5.ld_ V1 Ambystoma mexicanum cDNA, mRNA sequence.	1e-87
1998	blastn_est	gb	v2_p2_J7_triplex5ld V2 Ambystoma tigrinum tigrinum cDNA, mRNA sequence.	2e-29
2001	tblastx_est	gb	EC2BBA27BC09.b1 Xenopus tropicalis xtbs plasmid library Xenopus tropicalis cDNA clone xtbs27E18 3', mRNA sequence.	5e-41
2007	blastn_est	gb	SB03030A2H07.f1 Normalized subtracted Keck-Tagu Library SB03 Taeniopygia guttata cDNA clone SB03030A2H07.f1 5, mRNA sequence.	4e-61
2009	blastx_nr	gb	ENSANGP00000011472 [Anopheles gambiae str. PEST] ref|XP_316607.2| ENSANGP00000011472 [Anopheles gambiae str. PEST]	8e-11
2012	tblastx_est	gb	v8_p6_g18_triplex_5.1ld_ V6 Ambystoma mexicanum cDNA, mRNA sequence.	3e-27
2014	blastn_est	gb	V2_p10_H4_TriplEx5ld_ V2 Ambystoma tigrinum tigrinum cDNA, mRNA sequence.	2e-96
2015	blastn_est	gb	V2_p6_G20_TriplEx5ld_ V2 Ambystoma tigrinum tigrinum cDNA, mRNA sequence.	4e-14
2023	tblastx_est	gb	Salamander_18_D18.ab1 AG Ambystoma tigrinum tigrinum cDNA, mRNA sequence.	2e-16
2029	tblastx_est	gb	IMMUNEF045820J21 POSSUM_01-C-POSSUM-IMMUNE-2KB Trichosurus vulpecula cDNA clone 1061021063995, mRNA sequence.	6e-53
2030	tblastx_est	gb	602852941F1 NIH_MGC_10 Homo sapiens cDNA clone IMAGE:4994219 5', mRNA sequence.	6e-36
2034	tblastx_nr	gb	Ambystoma mexicanum CD3 epsilon mRNA, complete cds	4e-44
2036	blastn_nr	gb	AF259800 Pleurodeles waltl putative nuclear movement protein PNUDC mRNA, complete cds	2e-55
2037	tblastx_est	emb	CR465753 Rat pBluescript Lion Rattus norvegicus cDNA clone LIONp463D04200 3', mRNA sequence.	1e-14
2038	tblastx_est	gb	AGENCOURT_13318577 NICHD_XGC_Tad2 Xenopus laevis cDNA clone IMAGE:6873270 3', mRNA sequence.	4e-31
2039	tblastx_est	gb	SB02018B2C01.f1 normalized Keck-Tagu Library SB02 Taeniopygia guttata cDNA clone SB02018B2C01.f1 5, mRNA sequence.	7e-28
2041	blastn_est	gb	Salamander_15_N18.ab1 AG Ambystoma tigrinum tigrinum cDNA, mRNA sequence.	2e-43
2047	tblastx_est	gb	KIDNEYF074979O22 POSSUM_01-POSSUM-KIDNEY-2KB Trichosurus vulpecula cDNA clone 1061019907124, mRNA sequence.	3e-47
2048	blastn_est	gb	IMMUNEF045805L9 POSSUM_01-C-POSSUM-IMMUNE-2KB Trichosurus vulpecula cDNA clone 1061021070943, mRNA sequence.	7e-09
2049	tblastx_est	gb	V2_p5_P14_TriplEx5ld_ V2 Ambystoma tigrinum tigrinum cDNA, mRNA sequence.	1e-08
2050	blastn_est	gb	Salamander_16_E02.ab1 AG Ambystoma tigrinum tigrinum cDNA, mRNA sequence.	1e-146
2051	tblastx_est	gb	AGENCOURT_15763462 NIH_MGC_204 Mus musculus cDNA clone IMAGE:30527263 5', mRNA sequence.	5e-14
2052	tblastx_nr	gb	Plethodon elongatus mitochondrion, complete genome	2e-62
2053	tblastx_est	gb	v6_p3_a19_triplex5.1ld_ V6 Ambystoma mexicanum cDNA, mRNA sequence.	3e-39
2054	tblastx_est	gb	V2_p11_D1_TriplEx5ld_ V2 Ambystoma tigrinum tigrinum cDNA, mRNA sequence.	3e-35
2055	blastn_est	gb	Salamander_10_J01.ab1 AG Ambystoma tigrinum tigrinum cDNA, mRNA sequence.	7e-60
2056	blastn_nr	gb	Ambystoma mexicanum tropomyosin mRNA, complete cds	2e-10
2057	blastn_est	gb	AGENCOURT_11243308 NICHD_XGC_Tad2 Xenopus laevis cDNA clone IMAGE:6872169 5', mRNA sequence.	1e-123
2058	tblastx_est	gb	602564044F1 NIH_MGC_77 Homo sapiens cDNA clone IMAGE:4688699 5', mRNA sequence.	3e-14
2059	blastn_nr	emb	MTNV12S1 N.viridescens mitochondrial gene for 12S ribosomal RNA	1e-57
2060	blastn_est	gb	AGENCOURT_11247401 NICHD_XGC_Tad2 Xenopus laevis cDNA clone IMAGE:6872904 5', mRNA sequence.	1e-146
2061	blastn_est	gb	601348440F1 NIH_MGC_54 Homo sapiens cDNA clone IMAGE:3687033 5', mRNA sequence.	3e-28
2062	blastn_est	gb	AGENCOURT_11244678 NICHD_XGC_Tad2 Xenopus laevis cDNA clone IMAGE:6872447 5', mRNA sequence.	3e-59
2063	blastn_est	gb	AGENCOURT_11343832 NICHD_XGC_Tad2 Xenopus laevis cDNA clone IMAGE:6881366 5', mRNA sequence.	2e-44
2064	blastn_est	gb	602565656F1 NIH_MGC_77 Homo sapiens cDNA clone IMAGE:4690429 5', mRNA sequence.	4e-18
2065	tblastx_est	dbj	BB474712 RIKEN full-length enriched, 13 days embryo heart Mus musculus cDNA clone D330008N11 3', mRNA sequence.	1e-63
2066	blastn_est	gb	mblac.est125 cDNA library from lactating buffalo mammary gland Bubalus bubalis cDNA clone mblac.G46 5', mRNA sequence.	1e-98
2067	blastn_est	gb	602614020F1 NIH_MGC_60 Homo sapiens cDNA clone IMAGE:4739381 5', mRNA sequence.	9e-16
2068	blastn_est	gb	CA32EN0004_IaF_B12 Cabernet Sauvignon Leaf - CA32EN Vitis vinifera cDNA clone CA32EN0004_IaF_B12 5', mRNA sequence.	1e-141
2069	tblastx_est	gb	603221779F1 CSEQRBN10 Gallus gallus cDNA clone ChEST217m19 5', mRNA sequence.	2e-65
2070	blastn_est	gb	601861216F1 NIH_MGC_77 Homo sapiens cDNA clone IMAGE:4071027 5', mRNA sequence.	9e-53
2071	blastn_est	gb	EST 004 cDNA library from mitogen stimulated buffalo spleen cells Bubalus bubalis cDNA clone EST 592, mRNA sequence.	6e-20
2072	tblastx_est	gb	CA48EN0002_IVbF_H11 Cabernet Sauvignon Leaf-CA48EN Vitis vinifera cDNA clone CA48EN0002_IVbF_H11 5', mRNA sequence.	2e-27
2073	blastn_est	gb	602570953F1 NIH_MGC_77 Homo sapiens cDNA clone IMAGE:4695276 5', mRNA sequence.	2e-06
2074	blastn_est	gb	AGENCOURT_11245587 NICHD_XGC_Tad2 Xenopus laevis cDNA clone IMAGE:6872790 5', mRNA sequence.	2e-14
2075	tblastx_est	gb	Salamander_3_F20.ab1 AG Ambystoma tigrinum tigrinum cDNA, mRNA sequence.	6e-05
2076	tblastx_est	gb	AGENCOURT_11243424 NICHD_XGC_Tad2 Xenopus laevis cDNA clone IMAGE:6872247 5', mRNA sequence.	2e-14
2077	tblastx_est	gb	AGENCOURT_10372465 NIH_MGC_144 Mus musculus cDNA clone IMAGE:6623558 5', mRNA sequence.	2e-87
2078	tblastx_est	gb	v11_p54_h18_t3_ Math Ambystoma mexicanum cDNA, mRNA sequence.	8e-75
2079	tblastx_est	gb	CA23EI03IIIFb_G05 Cabernet Sauvignon Leaf - CA23EI Vitis vinifera cDNA clone CA23EI03IIIFb_G05 5', mRNA sequence.	1e-106
2081	tblastx_est	gb	LIVERF031282I2 POSSUM_01-POSSUM-LIVER-2KB Trichosurus vulpecula cDNA clone 1061019986448, mRNA sequence.	3e-13
2082	blastn_est	gb	EST01811 BmP Bombyx mori cDNA clone BmpG_G144_2005-10-22_WD-051022 5', mRNA sequence.	2e-17
2083	blastn_est	gb	mblac.est125 cDNA library from lactating buffalo mammary gland Bubalus bubalis cDNA clone mblac.G46 5', mRNA sequence.	< 1,00E-150
2084	blastn_est	gb	AGENCOURT_66881134 NIH_MGC_367 Rattus norvegicus cDNA clone IMAGE:8373951 5', mRNA sequence.	2e-11
2086	blastn_est	gb	v11_p41_b4_t3_074_ab1 Math Ambystoma mexicanum cDNA, mRNA sequence.	< 1,00E-150
2089	tblastx_est	gb	V1_p3_M20_TriplEx5.ld_ V1 Ambystoma mexicanum cDNA, mRNA sequence.	8e-90
2090	blastn_est	gb	Ag2_p35_J15_M13R AG Ambystoma tigrinum tigrinum cDNA, mRNA sequence.	1e-100
2092	blastn_est	gb	nm_29_a10_t3_ Math Ambystoma mexicanum cDNA, mRNA sequence.	< 1,00E-150
2093	tblastx_est	gb	JGI_CABI4482.fwd NIH_XGC_tropOvi1 Xenopus tropicalis cDNA clone IMAGE:7856588 5', mRNA sequence.	3e-37
2094	tblastx_est	gb	4028994 1GAL - Chicken Intestinal Lymphocyte Gallus gallus cDNA clone 1GAL_22J05 5', mRNA sequence.	4e-29
2095	tblastx_nr	ref	PREDICTED: Canis familiaris similar to amyloid beta precursor protein-binding protein 2 (LOC480588), mRNA	1e-100
2096	blastn_nr	gb	Phaeognathus hubrichti mitochondrion, complete genome	8e-62
2097	tblastx_est	gb	NMA05262 Mus Musculus Lateral Ventricle Wall C57BL/6 adult Mus musculus cDNA 5', mRNA sequence.	1e-109
2098	blastn_est	gb	nm_14_n22_t3_ Math Ambystoma mexicanum cDNA, mRNA sequence.	1e-148
2100	blastn_est	gb	V1_p596_F8_TriplEx5.ld_ V1 Ambystoma mexicanum cDNA, mRNA sequence.	1e-141
2101	tblastx_est	dbj	BY742029 RIKEN full-length enriched, 2 days neonate sympathetic ganglion Mus musculus cDNA clone 7120487H17 5', mRNA sequence.	3e-32
2102	blastn_est	gb	v11_p56_b21_t3_ Math Ambystoma mexicanum cDNA, mRNA sequence.	3e-12
2103	tblastx_nr	ref	PREDICTED: Bos taurus similar to CDC-like kinase 4, transcript variant 2 (LOC529633), mRNA	< 1,00E-150
2104	blastn_est	gb	EST 004 cDNA library from mitogen stimulated buffalo spleen cells Bubalus bubalis cDNA clone EST 592, mRNA sequence.	3e-21
2105	tblastx_est	gb	O04_Ag2_p24_L21_M13R AG Ambystoma tigrinum tigrinum cDNA, mRNA sequence.	4e-16
2106	blastn_nr	gb	Xenopus tropicalis SWI/SNF related, matrix associated, actin dependent regulator of chromatin, subfamily b, member 1, mRNA (cDNA clone MGC:79836 IMAGE:6987293), complete cds	1e-07
2107	tblastx_est	gb	733270 MARC 6BOV Bos taurus cDNA 5', mRNA sequence.	6e-64
2108	tblastx_est	gb	JGI_XZT59782.fwd NIH_XGC_tropTad5 Xenopus tropicalis cDNA clone IMAGE:7634444 5', mRNA sequence.	4e-64
2109	blastn_est	gb	AGENCOURT_14531876 NIH_MGC_191 Homo sapiens cDNA clone IMAGE:30417552 5', mRNA sequence.	2e-14
2110	blastn_nr	gb	SMRHGAB Salamander (P.waltlii) minor adult alpha-globin chain mRNA, 3' end	2e-88
2112	blastn_est	gb	Ag2_p34_J1_M13R AG Ambystoma tigrinum tigrinum cDNA, mRNA sequence.	< 1,00E-150
2114	tblastx_est	gb	603148164F1 CSEQCHL18 Gallus gallus cDNA clone ChEST150p16 5', mRNA sequence.	1e-107
2115	blastn_nr	gb	Mus musculus RIKEN cDNA 4921504I05 gene, mRNA (cDNA clone MGC:118265 IMAGE:30918538), complete cds	3e-39
2116	tblastx_nr	ref	PREDICTED: Canis familiaris similar to aldehyde dehydrogenase 1B1 precursor (LOC481620), mRNA	5e-59
2117	blastn_nr	ref	Gallus gallus proteasome (prosome, macropain) 26S subunit, ATPase, 2 (PSMC2), mRNA	1e-115
2120	blastn_est	gb	SB03013A1H10.f1 Normalized subtracted Keck-Tagu Library SB03 Taeniopygia guttata cDNA clone SB03013A1H10.f1 5, mRNA sequence.	4e-92
2121	blastn_est	gb	603808006F1 CSEQCHN74 Gallus gallus cDNA clone ChEST790k1 5', mRNA sequence.	9e-21
2122	tblastx_est	gb	Salamander_6_G13.ab1 AG Ambystoma tigrinum tigrinum cDNA, mRNA sequence.	4e-32
2124	tblastx_est	gb	V2_p9_P12_TriplEx5ld_ V2 Ambystoma tigrinum tigrinum cDNA, mRNA sequence.	2e-24
2125	blastn_est	gb	JGI_CAAX5663.fwd CAAX Pimephales promelas testis 7-8 month adults, males and females pooled (L) Pimephales promelas cDNA clone CAAX5663 5', mRNA sequence.	4e-24
2126	tblastx_nr	gb	Xenopus laevis cDNA clone MGC:84960 IMAGE:6323841, complete cds	9e-58
2127	blastn_est	gb	AGENCOURT_24955770 NIH_MGC_169 Mus musculus cDNA clone IMAGE:30915844 5', mRNA sequence.	2e-07
2128	blastn_est	gb	AGENCOURT_24958433 NIH_MGC_169 Mus musculus cDNA clone IMAGE:30919042 5', mRNA sequence.	1e-11
2129	blastn_est	gb	gonad_EST07405 Embryonic gonad cDNA Library Gallus gallus cDNA 5', mRNA sequence.	2e-26
2130	blastn_est	gb	602565656F1 NIH_MGC_77 Homo sapiens cDNA clone IMAGE:4690429 5', mRNA sequence.	1e-08
2131	blastn_est	gb	AGENCOURT_24954746 NIH_MGC_169 Mus musculus cDNA clone IMAGE:30918192 5', mRNA sequence.	2e-16
2132	tblastx_est	gb	SB03021B1A12.f1 Normalized subtracted Keck-Tagu Library SB03 Taeniopygia guttata cDNA clone SB03021B1A12.f1 5, mRNA sequence.	2e-54
2133	tblastx_est	dbj	DA611583 IMR322 Homo sapiens cDNA clone IMR322009710 5', mRNA sequence.	1e-05
2134	tblastx_est	gb	AGENCOURT_31393903 NICHD_XGC_Te2 Xenopus laevis cDNA clone IMAGE:7393737 5', mRNA sequence.	8e-18
2135	blastn_est	gb	Salamander_6_H07.ab1 AG Ambystoma tigrinum tigrinum cDNA, mRNA sequence.	2e-38
2136	blastn_est	gb	AGENCOURT_24955053 NIH_MGC_169 Mus musculus cDNA clone IMAGE:30918273 5', mRNA sequence.	1e-11
2138	blastn_est	gb	AGENCOURT_19145924 NICHD_XGC_Te2 Xenopus laevis cDNA clone IMAGE:7209011 5', mRNA sequence.	2e-11
2140	blastn_est	gb	Salamander_8_I14.ab1 AG Ambystoma tigrinum tigrinum cDNA, mRNA sequence.	< 1,00E-150
2141	blastn_est	dbj	BY240047 RIKEN full-length enriched, visual cortex Mus musculus cDNA clone K230015M01 5', mRNA sequence.	6e-17
2142	blastn_est	gb	Ag2_p37_P6_M13R AG Ambystoma tigrinum tigrinum cDNA, mRNA sequence.	< 1,00E-150
2143	blastn_est	gb	nm_19_g1_t3_ Math Ambystoma mexicanum cDNA, mRNA sequence.	2e-95
2144	tblastx_est	gb	nm_32h_f4_t3_ Math Ambystoma mexicanum cDNA, mRNA sequence.	2e-23
2145	tblastx_nr	gb	Xenopus tropicalis clone CH216-120G20, complete sequence	4e-64
2146	blastn_est	gb	V2_p11_O14_TriplEx5ld_ V2 Ambystoma tigrinum tigrinum cDNA, mRNA sequence.	1e-53
2148	tblastx_est	gb	AGENCOURT_7503308 NIH_MGC_70 Homo sapiens cDNA clone IMAGE:6018868 5', mRNA sequence.	5e-24
2149	tblastx_nr	gb	Homo sapiens BAC clone RP11-638P8 from 2, complete sequence	8e-05
2151	blastn_est	gb	602614020F1 NIH_MGC_60 Homo sapiens cDNA clone IMAGE:4739381 5', mRNA sequence.	5e-08
2152	blastn_est	gb	CA32EN0004_IIIaF_B09 Cabernet Sauvignon Leaf - CA32EN Vitis vinifera cDNA clone CA32EN0004_IIIaF_B09 5', mRNA sequence.	4e-52
2155	tblastx_est	gb	JGI_CAAQ8537.fwd NIH_XGC_tropHrt1 Xenopus tropicalis cDNA clone IMAGE:7728673 5', mRNA sequence.	3e-51
2160	blastn_est	gb	Ag2_p40_D24_M13R AG Ambystoma tigrinum tigrinum cDNA, mRNA sequence.	4e-12
2161	blastn_est	gb	V2_p9_F3_TriplEx5ld_ V2 Ambystoma tigrinum tigrinum cDNA, mRNA sequence.	1e-103
2162	tblastx_nr	ref	PREDICTED: Canis familiaris similar to titin isoform N2-B (LOC610299), mRNA	4e-37
2163	blastn_est	gb	Salamander_3_G24.ab1 AG Ambystoma tigrinum tigrinum cDNA, mRNA sequence.	1e-110
2164	tblastx_est	gb	JGI_CABH5938.fwd NIH_XGC_tropSkeMus1 Xenopus tropicalis cDNA clone IMAGE:7849319 5', mRNA sequence.	5e-78
2165	tblastx_nr	ref	Magnaporthe grisea 70-15 chromosome I	4e-09
2167	tblastx_est	gb	nm_30_c16_t3_ Math Ambystoma mexicanum cDNA, mRNA sequence.	4e-24
2168	blastn_est	gb	V2_p14_E18_TriplEx51ld_ V2 Ambystoma tigrinum tigrinum cDNA, mRNA sequence.	2e-29
2169	blastn_est	gb	BL280C_A03 6-Day Axolotl Tail Blastema (6DAxBL) Ambystoma mexicanum cDNA 5' similar to MGC83218 protein (Xenopus laevis), mRNA sequence.	6e-91
2170	tblastx_est	gb	V2_p9_B18_TriplEx5ld_ V2 Ambystoma tigrinum tigrinum cDNA, mRNA sequence.	3e-36
2171	tblastx_est	gb	V2_p9_P12_TriplEx5ld_ V2 Ambystoma tigrinum tigrinum cDNA, mRNA sequence.	5e-13
2172	tblastx_est	gb	nm_11_c22_t3_ Math Ambystoma mexicanum cDNA, mRNA sequence.	5e-49
2175	blastx_nr	sp	HBB2_TRICR Hemoglobin beta-2 subunit (Hemoglobin beta-2 chain) (Beta-2-globin) (Hemoglobin beta-minor chain)	6e-06
2180	tblastx_est	gb	AGENCOURT_11263920 NICHD_XGC_Tad2 Xenopus laevis cDNA clone IMAGE:6876097 5', mRNA sequence.	3e-10
2181	blastn_nr	gb	Notophthalmus viridescens voucher UTA 56597 cytochrome b (cytb) gene, partial cds; mitochondrial	< 1,00E-150
2182	tblastx_est	gb	v11_p54_n12_t3_ Math Ambystoma mexicanum cDNA, mRNA sequence.	2e-18
2184	tblastx_est	gb	v2_p3_h10_triplex5ld V2 Ambystoma tigrinum tigrinum cDNA, mRNA sequence.	2e-37
2187	tblastx_est	gb	603130492F1 CSEQCHL14 Gallus gallus cDNA clone ChEST106g24 5', mRNA sequence.	1e-104
2188	blastn_nr	emb	PWINTAV P.waltl mRNA for integrin	5e-36
2189	blastn_est	gb	Salamander_27_E02.ab1 AG Ambystoma tigrinum tigrinum cDNA, mRNA sequence.	1e-82
2191	tblastx_est	gb	4156108 BARC_3GAL chicken mixed tissue Gallus gallus cDNA clone 3GAL_56P20 5', mRNA sequence.	8e-25
2192	blastn_est	gb	v11_p45_i9_t3_002_ab1 Math Ambystoma mexicanum cDNA, mRNA sequence.	< 1,00E-150
2193	tblastx_est	gb	V1_p3_H17_TriplEx5.ld_ V1 Ambystoma mexicanum cDNA, mRNA sequence.	3e-24
2194	tblastx_nr	gb	SMRHGAB Salamander (P.waltlii) minor adult alpha-globin chain mRNA, 3' end	3e-05
2195	tblastx_nr	dbj	Homo sapiens cDNA FLJ45674 fis, clone D9OST2004417, highly similar to 60S ribosomal protein L13	2e-38
2198	tblastx_nr	gb	SMRHBAA Salamander (P.waltlii) major adult alpha-globin chain mRNA, complete cds	1e-22
2200	blastn_est	gb	v11_p44_h16_t3_029_ab1 Math Ambystoma mexicanum cDNA, mRNA sequence.	1e-135
2202	tblastx_est	gb	NT004D_H05 St18-22 Neural tube (NT) Ambystoma mexicanum cDNA 5' similar to alpha-3 collagen type VI (Gallus gallus), mRNA sequence.	2e-08
2203	blastn_est	gb	NT006A_B02 St18-22 Neural tube (NT) Ambystoma mexicanum cDNA 5' similar to tumor necrosis factor receptor 1 precursor; tumor necrosis factor, mRNA sequence.	3e-22
2204	blastn_est	gb	AGENCOURT_31442945 NICHD_XGC_Te2 Xenopus laevis cDNA clone IMAGE:7391504 5', mRNA sequence.	1e-139
2206	tblastx_est	gb	603026885F1 NIH_MGC_114 Homo sapiens cDNA clone IMAGE:5197172 5', mRNA sequence.	9e-49
2207	tblastx_est	gb	v8_p14_e19_triplex_5.1l V6 Ambystoma mexicanum cDNA, mRNA sequence.	2e-06
2209	blastn_est	gb	v8_p2_g13_triplex_5ld_ V6 Ambystoma mexicanum cDNA, mRNA sequence.	1e-130
2210	tblastx_est	gb	V2_p5_N16_TriplEx5ld_ V2 Ambystoma tigrinum tigrinum cDNA, mRNA sequence.	2e-19
2212	blastn_est	gb	v1_p7_d24_triplex5ld_ V1 Ambystoma mexicanum cDNA, mRNA sequence.	< 1,00E-150
2213	tblastx_est	gb	Salamander_4_D11.ab1 AG Ambystoma tigrinum tigrinum cDNA, mRNA sequence.	7e-47
2214	tblastx_nr	ref	Homo sapiens proline synthetase co-transcribed homolog (bacterial) (PROSC), mRNA	1e-104
2217	tblastx_est	gb	Ag2_p35_P12_M13R AG Ambystoma tigrinum tigrinum cDNA, mRNA sequence.	9e-58
2218	blastn_est	gb	AGENCOURT_66948406 NIH_MGC_366 Rattus norvegicus cDNA clone IMAGE:8369149 5', mRNA sequence.	1e-101
2219	blastn_est	gb	BL012A_G10 6-Day Axolotl Tail Blastema (6DAxBL) Ambystoma mexicanum cDNA 5' similar to replication protein A3, 14kDa; replication protein A3 (14kD) (Homo, mRNA sequence.	1e-73
2221	tblastx_nr	gb	Ambystoma mexicanum TPM4alpha tropomyosin (TPM4) mRNA, complete cds	6e-08
2223	tblastx_est	gb	v11_p44_a5_t3_016_ab1 Math Ambystoma mexicanum cDNA, mRNA sequence.	1e-48
2224	tblastx_est	gb	603847326F1 CSEQRBN22 Gallus gallus cDNA clone ChEST838c8 5', mRNA sequence.	3e-13
2226	blastn_est	gb	AGENCOURT_14537530 NIH_MGC_191 Homo sapiens cDNA clone IMAGE:30416527 5', mRNA sequence.	3e-06
2227	tblastx_est	gb	v8_p14_j20_triplex_5.1l V6 Ambystoma mexicanum cDNA, mRNA sequence.	3e-16
2228	blastn_est	gb	AGENCOURT_24955021 NIH_MGC_169 Mus musculus cDNA clone IMAGE:30918152 5', mRNA sequence.	5e-05
2230	tblastx_nr	emb	RSI419960 Ranodon sibiricus complete mitochondrion genome	1e-34
2231	tblastx_nr	gb	Ambystoma laterale mitochondrion, complete genome	1e-40
2232	tblastx_nr	gb	Neomorphus geoffroyi ATPase 6 gene, complete cds; mitochondrial gene for mitochondrial product	1e-20
2233	tblastx_est	gb	601559176F1 NIH_MGC_58 Homo sapiens cDNA clone IMAGE:3828907 5', mRNA sequence.	5e-09
2234	blastn_nr	ref	Homo sapiens PHD finger protein 6 (PHF6), transcript variant 2, mRNA	9e-50
2236	tblastx_est	gb	v11_p47_f24_t3_074_ab1 Math Ambystoma mexicanum cDNA, mRNA sequence.	5e-52
2239	blastn_est	gb	v11_p45_c16_t3_034_ab1 Math Ambystoma mexicanum cDNA, mRNA sequence.	2e-50
2240	tblastx_est	gb	Math_p1_I6_T3_ Math Ambystoma mexicanum cDNA, mRNA sequence.	6e-13
2241	blastn_est	gb	Salamander_20_C05.ab1 AG Ambystoma tigrinum tigrinum cDNA, mRNA sequence.	3e-09
2244	tblastx_est	gb	V2_p12_J19_TriplEx5ld_ V2 Ambystoma tigrinum tigrinum cDNA, mRNA sequence.	2e-15
2245	blastn_est	gb	Salamander_17_I16.ab1 AG Ambystoma tigrinum tigrinum cDNA, mRNA sequence.	< 1,00E-150
2246	tblastx_est	gb	v8_p1_m4_triplex_5ld_ V6 Ambystoma mexicanum cDNA, mRNA sequence.	2e-09
2250	tblastx_est	gb	JGI_CAAO9480.fwd NIH_XGC_tropTe5 Xenopus tropicalis cDNA clone CAAO9480 5', mRNA sequence.	7e-75
2253	blastn_est	gb	Ag2_p37_C16_M13R AG Ambystoma tigrinum tigrinum cDNA, mRNA sequence.	< 1,00E-150
2254	tblastx_est	dbj	BY697555 RIKEN full-length enriched, osteoclast-like cell Mus musculus cDNA clone I420104G18 3', mRNA sequence.	2e-17
2255	tblastx_est	gb	V1_p3_H17_TriplEx5.ld_ V1 Ambystoma mexicanum cDNA, mRNA sequence.	2e-61
2256	tblastx_est	gb	Math_12_A2_T3_ Math Ambystoma mexicanum cDNA, mRNA sequence.	6e-20
2258	blastn_est	gb	V4_p2_F18_TriplEx5ld_ V4 Ambystoma tigrinum tigrinum cDNA, mRNA sequence.	5e-39
2259	tblastx_est	gb	Salamander_3_M19.ab1 AG Ambystoma tigrinum tigrinum cDNA, mRNA sequence.	1e-36
2260	blastn_est	gb	2-15-G05.F Rat retinal ganglion cell Rattus norvegicus cDNA, mRNA sequence.	4e-05
2261	tblastx_est	gb	603958125F1 CSEQRBN09 Gallus gallus cDNA clone ChEST929a7 5', mRNA sequence.	3e-17
2262	blastn_est	gb	N23_Ag2_p15_P14_M13R AG Ambystoma tigrinum tigrinum cDNA, mRNA sequence.	< 1,00E-150
2263	tblastx_est	dbj	BW964047 full-length enriched swine cDNA library, adult ovary Sus scrofa cDNA clone OVR010050C03 5', mRNA sequence.	9e-85
2264	blastn_est	gb	v1_p6_m10_triplex5ld_ V1 Ambystoma mexicanum cDNA, mRNA sequence.	1e-124
2266	blastn_est	gb	V1_p1_e1_Triplex5Ld V1 Ambystoma mexicanum cDNA, mRNA sequence.	< 1,00E-150
2267	blastn_est	gb	V2_p12_I2_TriplEx5ld_ V2 Ambystoma tigrinum tigrinum cDNA, mRNA sequence.	1e-115
2268	blastn_est	gb	V1_p1_e1_Triplex5Ld V1 Ambystoma mexicanum cDNA, mRNA sequence.	2e-81
2269	tblastx_est	gb	nm_31_k15_t3_ Math Ambystoma mexicanum cDNA, mRNA sequence.	2e-57
2271	tblastx_est	gb	v11_p42_f15_t3_019_ab1 Math Ambystoma mexicanum cDNA, mRNA sequence.	7e-15
2272	blastn_est	gb	v11_p51_n18_t3_ Math Ambystoma mexicanum cDNA, mRNA sequence.	3e-86
2273	blastn_nr	dbj	Cynops pyrrhogaster mRNA for newt elongation factor 1-alpha, partial cds	6e-25
2274	blastn_est	gb	NT144A_C08 St18-22 Neural tube (NT) Ambystoma mexicanum cDNA 5' similar to hypothetical protein MGC75658 (Xenopus tropicalis), mRNA sequence.	7e-29
2277	blastn_est	gb	N05_Ag2_p16_K15_M13R AG Ambystoma tigrinum tigrinum cDNA, mRNA sequence.	2e-75
2278	tblastx_est	dbj	BY080510 RIKEN full-length enriched, adult male spleen Mus musculus cDNA clone K630025L23 5', mRNA sequence.	3e-16
2280	blastn_est	gb	Salamander_10_M17.ab1 AG Ambystoma tigrinum tigrinum cDNA, mRNA sequence.	5e-27
2281	tblastx_est	gb	v8_p16_e8_triplex_5.1ld_ V6 Ambystoma mexicanum cDNA, mRNA sequence.	3e-27
2282	tblastx_est	gb	LB01225.CR_H19 GC_BGC-12 Bos taurus cDNA clone IMAGE:8179269, mRNA sequence.	1e-09
2283	blastn_est	gb	000324BCMA005050HT BCMA Bos taurus cDNA, mRNA sequence.	1e-105
2284	blastn_est	gb	Salamander_20_K06.ab1 AG Ambystoma tigrinum tigrinum cDNA, mRNA sequence.	< 1,00E-150
2286	tblastx_est	gb	B14_Ag2_p27_M17_M13R AG Ambystoma tigrinum tigrinum cDNA, mRNA sequence.	5e-94
2288	tblastx_est	gb	naf20d02.y1 Rabbit eye cornea. Unnormalized (naf) Oryctolagus cuniculus cDNA clone naf20d02 5', mRNA sequence.	2e-53
2289	blastn_est	gb	V2_p10_L3_TriplEx5ld_ V2 Ambystoma tigrinum tigrinum cDNA, mRNA sequence.	1e-140
2290	tblastx_nr	gb	Xenopus laevis cDNA clone MGC:84953 IMAGE:6323764, complete cds	5e-88
2291	tblastx_est	gb	AGENCOURT_11285915 Wellcome CRC pSK egg Xenopus laevis cDNA clone IMAGE:6868962 5', mRNA sequence.	1e-130
2292	tblastx_est	gb	Ag2_p35_L6_M13R AG Ambystoma tigrinum tigrinum cDNA, mRNA sequence.	1e-76
2294	tblastx_est	gb	JGI_XZT79.fwd NIH_XGC_tropTad5 Xenopus tropicalis cDNA clone XZT79 5', mRNA sequence.	1e-112
2297	blastn_est	gb	v6_p3_k18_triplex5.1ld_ V6 Ambystoma mexicanum cDNA, mRNA sequence.	4e-12
2298	tblastx_est	gb	AGENCOURT_14905779 NICHD_XGC_Emb8 Xenopus tropicalis cDNA clone IMAGE:6984347 5', mRNA sequence.	2e-69
2299	blastn_est	gb	Salamander_5_H21.ab1 AG Ambystoma tigrinum tigrinum cDNA, mRNA sequence.	4e-24
2300	tblastx_est	gb	603415506F1 CSEQCHN38 Gallus gallus cDNA clone ChEST339l2 5', mRNA sequence.	1e-98
2301	tblastx_nr	gb	Paramesotriton hongkongensis mitochondrion, complete genome	2e-50
2302	blastn_est	gb	M15_Ag2_p20_H4_M13R AG Ambystoma tigrinum tigrinum cDNA, mRNA sequence.	< 1,00E-150
2303	tblastx_nr	gb	Latimeria menadoensis clone VMRC4-24C12, complete sequence	3e-48
2304	blastn_nr	gb	Pleurodeles waltl glyceraldehyde-3-phosphate dehydrogenase mRNA, partial cds	6e-94
2305	tblastx_est	gb	nm_16_b9_t3_ Math Ambystoma mexicanum cDNA, mRNA sequence.	8e-44
2306	blastn_est	gb	UMC-pd20fet-012-b12 Day 20 fetus pd20fet Sus scrofa cDNA 3', mRNA sequence.	6e-27
2307	tblastx_nr	gb	Xenopus laevis acidic ribosomal protein P0, mRNA (cDNA clone MGC:53408 IMAGE:5571673), complete cds	3e-38
2308	blastn_est	gb	Salamander_12_G05.ab1 AG Ambystoma tigrinum tigrinum cDNA, mRNA sequence.	1e-115
2311	blastn_est	gb	nm_26_p7_t3_ Math Ambystoma mexicanum cDNA, mRNA sequence.	< 1,00E-150
2313	tblastx_est	gb	Salamander_23_P13.ab1 AG Ambystoma tigrinum tigrinum cDNA, mRNA sequence.	9e-12
2314	blastn_est	gb	v11_p44_i15_t3_089_ab1 Math Ambystoma mexicanum cDNA, mRNA sequence.	< 1,00E-150
2316	tblastx_est	gb	JGI_CABC6455.fwd NIH_XGC_tropFat1 Xenopus tropicalis cDNA clone IMAGE:7802696 5', mRNA sequence.	3e-96
2318	blastn_est	gb	E12_Ag2_p23_B10_M13R AG Ambystoma tigrinum tigrinum cDNA, mRNA sequence.	5e-73
2320	tblastx_nr	ref	Gallus gallus similar to CG6210-like (LOC424707), mRNA	1e-148
2321	tblastx_est	gb	Salamander_27_M10.ab1 AG Ambystoma tigrinum tigrinum cDNA, mRNA sequence.	1e-117
2322	tblastx_est	gb	nm_32h_d9_t3_ Math Ambystoma mexicanum cDNA, mRNA sequence.	8e-59
2323	tblastx_est	gb	BL283C_F05 6-Day Axolotl Tail Blastema (6DAxBL) Ambystoma mexicanum cDNA 5' similar to RIKEN cDNA 1110059G10 (Rattus norvegicus), mRNA sequence.	1e-06
2324	tblastx_nr	ref	PREDICTED: Strongylocentrotus purpuratus hypothetical protein LOC581653 (LOC581653), mRNA	1e-38
2326	blastn_est	gb	EST_ssal_rgb2_18987 rgb2 Salmo salar cDNA clone ssal_rgb2_531_023_fwd 3', mRNA sequence.	2e-15
2327	blastn_est	gb	v1_p5_f10_triplex5ld_ V1 Ambystoma mexicanum cDNA, mRNA sequence.	1e-89
2328	blastn_nr	gb	SMRHSC90R Pleurodeles waltlii 90kDa heat shock protein (HSC90) mRNA, partial cds	6e-29
2329	tblastx_nr	dbj	Ambystoma mexicanum mRNA for fructose-bisphosphate aldolase A, partial cds	1e-140
2330	blastn_est	gb	Ag2_p36_I21_M13R AG Ambystoma tigrinum tigrinum cDNA, mRNA sequence.	< 1,00E-150
2331	tblastx_est	gb	v6_p5_m13_triplex5.1ld_ V6 Ambystoma mexicanum cDNA, mRNA sequence.	7e-18
2332	blastn_est	gb	Salamander_11_H07.ab1 AG Ambystoma tigrinum tigrinum cDNA, mRNA sequence.	1e-118
2334	tblastx_nr	ref	Xenopus tropicalis hydroxysteroid (17-beta) dehydrogenase 8 (hsd17b8-prov), mRNA	2e-72
2335	tblastx_est	gb	JGI_XZT50509.fwd NIH_XGC_tropTad5 Xenopus tropicalis cDNA clone IMAGE:7625550 5', mRNA sequence.	2e-06
2339	tblastx_est	gb	WLB115A07.ab1 WLtestis Gallus gallus cDNA 5', mRNA sequence.	3e-15
2341	blastn_est	gb	v1_p8_o1_triplex5ld_ V1 Ambystoma mexicanum cDNA, mRNA sequence.	3e-19
2343	blastn_est	gb	BB170010A10H12.5 Bee Brain Normalized/Subtracted Library, BB17 Apis mellifera cDNA clone BB170010A10H12 5', mRNA sequence.	5e-05
2344	blastn_est	gb	NT019C_C02 St18-22 Neural tube (NT) Ambystoma mexicanum cDNA 5' similar to RhoA GTPase (Gallus gallus), mRNA sequence.	5e-42
2345	tblastx_est	gb	Salamander_17_B05.ab1 AG Ambystoma tigrinum tigrinum cDNA, mRNA sequence.	6e-51
2347	blastn_est	gb	IMMUNEF045811K22 POSSUM_01-C-POSSUM-IMMUNE-2KB Trichosurus vulpecula cDNA clone 1061021069396, mRNA sequence.	2e-72
2349	tblastx_est	emb	BX448150 Homo sapiens FETAL LIVER Homo sapiens cDNA clone CS0DM006YP07 5-PRIME, mRNA sequence.	6e-95
2351	tblastx_est	gb	ssalrgb508291_rev mixed_tissue Salmo salar cDNA, mRNA sequence.	7e-25
2352	tblastx_nr	ref	PREDICTED: Canis familiaris similar to ankyrin 3, epithelial isoform e, transcript variant 4 (LOC479215), mRNA	9e-35
2353	tblastx_est	gb	CNB396-C01.x1d-t SHGC-CNB2 Gasterosteus aculeatus cDNA clone CNB396-C01 3', mRNA sequence.	1e-70
2354	tblastx_est	gb	JGI_XZT54080.fwd NIH_XGC_tropTad5 Xenopus tropicalis cDNA clone IMAGE:7628794 5', mRNA sequence.	2e-54
2356	blastn_est	gb	Salamander_15_G20.ab1 AG Ambystoma tigrinum tigrinum cDNA, mRNA sequence.	4e-66
2357	blastn_est	gb	nm_39h_n18_t3_ Math Ambystoma mexicanum cDNA, mRNA sequence.	4e-49
2358	blastn_est	gb	1545069 MARC 3PIG Sus scrofa cDNA 5', mRNA sequence.	1e-15
2360	tblastx_nr	emb	Xenopus tropicalis finished cDNA, clone TEgg030p21	3e-91
2363	blastn_est	gb	603475940F1 CSEQCHN70 Gallus gallus cDNA clone ChEST359p10 5', mRNA sequence.	2e-17
2364	blastn_est	gb	V1_p3_E20_TriplEx5.ld_ V1 Ambystoma mexicanum cDNA, mRNA sequence.	1e-113
2365	tblastx_est	gb	Salamander_16_N23.ab1 AG Ambystoma tigrinum tigrinum cDNA, mRNA sequence.	3e-09
2366	tblastx_est	gb	v8_p2_p11_triplex_5ld_ V6 Ambystoma mexicanum cDNA, mRNA sequence.	5e-16
2368	tblastx_est	gb	H3071C08-5 NIA Mouse 15K cDNA Clone Set Mus musculus cDNA clone H3071C08 5', mRNA sequence.	1e-47
2369	blastn_est	gb	Salamander_13_K14.ab1 AG Ambystoma tigrinum tigrinum cDNA, mRNA sequence.	5e-28
2370	tblastx_nr	emb	full-length cDNA clone CS0DL011YJ12 of B cells (Ramos cell line) Cot 25-normalized of Homo sapiens (human)	1e-91
2371	tblastx_est	gb	AGENCOURT_10207198 NICHD_XGC_Ov1 Xenopus laevis cDNA clone IMAGE:6317747 5', mRNA sequence.	3e-35
2372	blastn_est	gb	Ag2_p8_K10_M13R AG Ambystoma tigrinum tigrinum cDNA, mRNA sequence.	< 1,00E-150
2374	tblastx_est	gb	LIB5338-035-A1-K1-C11 LIB5338 Canis familiaris cDNA clone CLN14235208, mRNA sequence.	3e-32
2375	blastn_est	gb	JGI_XZT72883.fwd NIH_XGC_tropTad5 Xenopus tropicalis cDNA clone IMAGE:7791752 5', mRNA sequence.	< 1,00E-150
2376	tblastx_nr	gb	Tomistoma schlegelii c-myc (c-Myc) gene, exon 3 and partial cds	2e-52
2377	blastn_est	gb	Ag2_p37_H14_M13R AG Ambystoma tigrinum tigrinum cDNA, mRNA sequence.	1e-148
2378	tblastx_est	emb	AL851543 XGC-egg Xenopus tropicalis cDNA clone TEgg010e04 5', mRNA sequence.	7e-25
2379	tblastx_est	gb	Ag2_p35_H4_M13R AG Ambystoma tigrinum tigrinum cDNA, mRNA sequence.	6e-71
2381	tblastx_nr	gb	Latimeria menadoensis clone VMRC4-24C12, complete sequence	1e-22
2382	tblastx_est	gb	JGI_XZT4524.rev NIH_XGC_tropTad5 Xenopus tropicalis cDNA clone XZT4524 3', mRNA sequence.	1e-12
2383	tblastx_est	dbj	BP686023 Osada Taira anterior neuroectoderm (ANE) pCS105 cDNA library Xenopus laevis cDNA clone XL450b09ex 5', mRNA sequence.	1e-55
2384	tblastx_est	gb	Ag2_p36_L18_M13R AG Ambystoma tigrinum tigrinum cDNA, mRNA sequence.	6e-26
2385	tblastx_nr	ref	PREDICTED: Strongylocentrotus purpuratus hypothetical protein LOC590233 (LOC590233), mRNA	6e-05
2386	blastn_est	gb	NT144A_E01 St18-22 Neural tube (NT) Ambystoma mexicanum cDNA 5' similar to heterogeneous nuclear ribonucleoprotein D-like; A+U-rich element, mRNA sequence.	1e-124
2387	tblastx_nr	ref	PREDICTED: Canis familiaris similar to Interferon-induced guanylate-binding protein 1 (GTP-binding protein 1) (Guanine nucleotide-binding protein 1) (HuGBP-1), transcript variant 1 (LOC490172), mRNA	4e-86
2390	blastn_est	gb	V1_p596_C3_TriplEx5.ld_ V1 Ambystoma mexicanum cDNA, mRNA sequence.	1e-127
2391	blastn_est	gb	V1_p3_L13_TriplEx5.ld_ V1 Ambystoma mexicanum cDNA, mRNA sequence.	< 1,00E-150
2392	tblastx_est	gb	JGI_CAAQ6926.fwd NIH_XGC_tropHrt1 Xenopus tropicalis cDNA clone IMAGE:7727357 5', mRNA sequence.	2e-63
2396	tblastx_nr	emb	Zebrafish DNA sequence from clone DKEY-40N15 in linkage group 23, complete sequence	2e-11
2399	tblastx_nr	gb	Mus musculus strain C57BL/6J clone rp23-355o11 map 4, complete sequence	6e-12
2402	tblastx_nr	gb	Mus musculus chromosome 7, clone RP23-331C4, complete sequence	7e-09
2403	tblastx_est	gb	v11_p51_i14_t3_ Math Ambystoma mexicanum cDNA, mRNA sequence.	1e-34
2406	blastn_est	gb	NT020A_H07 St18-22 Neural tube (NT) Ambystoma mexicanum cDNA 5' similar to hypothetical protein MGC75584 (Xenopus tropicalis), mRNA sequence.	< 1,00E-150
2408	blastn_est	gb	nm_17_j17_t3_ Math Ambystoma mexicanum cDNA, mRNA sequence.	2e-57
2409	tblastx_nr	ref	PREDICTED: Gallus gallus similar to MMS19 (LOC423842), mRNA	2e-82
2411	blastn_est	gb	V1_p4_I13_TriplEx5.ld_ V1 Ambystoma mexicanum cDNA, mRNA sequence.	7e-88
2414	tblastx_est	gb	mg01f08.r1 Soares mouse embryo NbME13.5 14.5 Mus musculus cDNA clone IMAGE:422535 5' similar to PIR:S46319 S46319 splicing factor 9G8 - human ;, mRNA sequence.	9e-50
2415	tblastx_est	gb	Ag2_p35_D10_M13R AG Ambystoma tigrinum tigrinum cDNA, mRNA sequence.	4e-63
2416	tblastx_est	gb	JGI_CABJ2781.fwd NIH_XGC_tropSki1 Xenopus tropicalis cDNA clone IMAGE:7868257 5', mRNA sequence.	1e-129
2417	blastn_est	gb	EC2CAA9AF05.g1 Xenopus tropicalis xthr plasmid library Xenopus tropicalis cDNA clone xthr09K09 5', mRNA sequence.	1e-135
2418	tblastx_est	gb	nm_33h_k22_t3_ Math Ambystoma mexicanum cDNA, mRNA sequence.	1e-70
2419	tblastx_est	gb	LB01714.CR_B16 GC_BGC-17 Bos taurus cDNA clone IMAGE:8092818, mRNA sequence.	1e-128
2420	tblastx_est	gb	ESTder51 subtracted Libraries from eastern oyster exposed to Perkinsus Crassostrea virginica cDNA similar to unknown protein, mRNA sequence.	5e-08
2421	tblastx_est	emb	CR567926 XGC-tailbud-head Xenopus tropicalis cDNA clone THdA028l18 5', mRNA sequence.	2e-81
2424	blastn_est	gb	NT008A_B11 St18-22 Neural tube (NT) Ambystoma mexicanum cDNA 5' similar to cornichon-like (Rattus norvegicus), mRNA sequence.	3e-62
2426	tblastx_est	gb	BL004B_A11 6-Day Axolotl Tail Blastema (6DAxBL) Ambystoma mexicanum cDNA 5' similar to Hp1bp3 protein (Mus musculus), mRNA sequence.	2e-26
2427	tblastx_nr	ref	PREDICTED: Rattus norvegicus similar to hypothetical protein FLJ14345 (LOC499060), mRNA	4e-41
2428	blastn_est	gb	603132129F1 CSEQCHL24 Gallus gallus cDNA clone ChEST110j8 5', mRNA sequence.	4e-21
2429	blastn_est	gb	D22_Ag2_p19_E11_M13R AG Ambystoma tigrinum tigrinum cDNA, mRNA sequence.	4e-33
2431	tblastx_est	gb	AGENCOURT_11278656 Wellcome CRC pSK egg Xenopus laevis cDNA clone IMAGE:6871498 5', mRNA sequence.	1e-111
2432	tblastx_est	emb	CR744700 NCI_CGAP_GCB1 Homo sapiens cDNA clone IMAGp971O0743 ; IMAGE:712155 5', mRNA sequence.	6e-26
2437	tblastx_est	gb	JGI_XZG51675.fwd NIH_XGC_tropGas7 Xenopus tropicalis cDNA clone IMAGE:7566322 5', mRNA sequence.	3e-63
2438	tblastx_est	gb	ZM_BFb0169M04.f ZM_BFb Zea mays cDNA 3', mRNA sequence.	4e-05
2440	blastn_est	gb	v8_p14_c9_triplex_5.1ld_ V6 Ambystoma mexicanum cDNA, mRNA sequence.	1e-115
2441	tblastx_est	gb	M16_Ag2_p24_C1_M13R AG Ambystoma tigrinum tigrinum cDNA, mRNA sequence.	1e-51
2442	tblastx_est	gb	IMMUNEF045804L15 POSSUM_01-C-POSSUM-IMMUNE-2KB Trichosurus vulpecula cDNA clone 1061021070565, mRNA sequence.	6e-99
2443	tblastx_est	gb	JGI_CAAN11482.fwd NIH_XGC_tropTe4 Xenopus tropicalis cDNA clone CAAN11482 5', mRNA sequence.	2e-05
2445	tblastx_nr	gb	Xenopus laevis cDNA clone MGC:130743 IMAGE:7978786, complete cds	< 1,00E-150
2446	blastn_est	gb	v11_p53_g1_t3_ Math Ambystoma mexicanum cDNA, mRNA sequence.	1e-114
2447	tblastx_est	gb	uj46b12.y1 Sugano mouse liver mlia Mus musculus cDNA clone IMAGE:1922975 5' similar to TR:O35490 O35490 BETAINE HOMOCYSTEINE METHYL TRANSFERASE. ;, mRNA sequence.	4e-48
2449	tblastx_est	gb	v8_p6_i19_triplex_5.1ld_ V6 Ambystoma mexicanum cDNA, mRNA sequence.	1e-93
2450	tblastx_est	gb	603842207F1 CSEQRBN22 Gallus gallus cDNA clone ChEST825n2 5', mRNA sequence.	1e-123
2451	tblastx_est	gb	J23_Ag2_p17_H10_M13R AG Ambystoma tigrinum tigrinum cDNA, mRNA sequence.	4e-29
2455	tblastx_est	gb	CT02036A1E12 Equine Articular Cartilage cDNA Library Equus caballus cDNA clone CT02036A1E12, mRNA sequence.	7e-65
2457	blastn_est	gb	1264995 MARC 7BOV Bos taurus cDNA 5', mRNA sequence.	3e-06
2461	tblastx_nr	gb	Xenopus laevis MGC84279 protein, mRNA (cDNA clone MGC:84279 IMAGE:6956646), complete cds	1e-113
2463	blastn_nr	ref	PREDICTED: Rattus norvegicus adaptor-related protein complex 3, sigma 1 subunit (predicted) (Ap3s1_predicted), mRNA	1e-127
2466	tblastx_nr	gb	Mus musculus BAC clone RP24-179L9 from chromosome 5, complete sequence	8e-05
2467	blastn_est	gb	BL012D_G12 6-Day Axolotl Tail Blastema (6DAxBL) Ambystoma mexicanum cDNA 5' similar to ankyrin 3, epithelial isoform e; ankyrin-3 (Mus musculus), mRNA sequence.	5e-70
2469	blastn_est	gb	nm_5_h16_t3_ Math Ambystoma mexicanum cDNA, mRNA sequence.	1e-150
2471	tblastx_nr	ref	PREDICTED: Canis familiaris similar to myomesin family, member 3 (LOC487372), mRNA	2e-18
2473	blastn_est	gb	nm_11_l15_t3_ Math Ambystoma mexicanum cDNA, mRNA sequence.	4e-89
2474	tblastx_est	gb	Salamander_27_G13.ab1 AG Ambystoma tigrinum tigrinum cDNA, mRNA sequence.	7e-38
2475	tblastx_nr	ref	PREDICTED: Canis familiaris similar to NADH-ubiquinone oxidoreductase 18 kDa subunit, mitochondrial precursor (Complex I-18 kDa) (CI-18 kDa) (Complex I-AQDQ) (CI-AQDQ) (LOC479335), mRNA	6e-25
2476	blastn_est	gb	NT001C_A08 St18-22 Neural tube (NT) Ambystoma mexicanum cDNA 5' similar to hypothetical protein (Macaca fascicularis), mRNA sequence.	1e-27
2478	tblastx_est	gb	JGI_CAAQ8653.fwd NIH_XGC_tropHrt1 Xenopus tropicalis cDNA clone IMAGE:7728846 5', mRNA sequence.	9e-32
2479	blastn_est	gb	nm_5_j8_t3_ Math Ambystoma mexicanum cDNA, mRNA sequence.	1e-143
2480	tblastx_est	gb	v11_p51_d1_t3_ Math Ambystoma mexicanum cDNA, mRNA sequence.	8e-54
2481	tblastx_est	gb	JGI_CAAR5270.fwd NIH_XGC_tropLiv1 Xenopus tropicalis cDNA clone IMAGE:7737744 5', mRNA sequence.	3e-94
2482	tblastx_est	gb	SB02048B1G07.f1 normalized Keck-Tagu Library SB02 Taeniopygia guttata cDNA clone SB02048B1G07.f1 5, mRNA sequence.	8e-74
2484	tblastx_est	gb	CLJ392-C21.y1d-s SHGC-CLJ2 Gasterosteus aculeatus cDNA clone CLJ392-C21 5', mRNA sequence.	3e-32
2485	tblastx_est	gb	I07_Ag2_p6_J8_M13R AG Ambystoma tigrinum tigrinum cDNA, mRNA sequence.	3e-40
2486	tblastx_est	gb	nm_40h_b4_t3_ Math Ambystoma mexicanum cDNA, mRNA sequence.	4e-57
2487	blastn_est	gb	Salamander_17_G17.ab1 AG Ambystoma tigrinum tigrinum cDNA, mRNA sequence.	2e-97
2489	tblastx_est	gb	jns04_G06.r jns Sus scrofa cDNA 3', mRNA sequence.	2e-26
2491	tblastx_est	gb	I05_Ag2_p7_J16_M13R AG Ambystoma tigrinum tigrinum cDNA, mRNA sequence.	3e-17
2492	blastn_est	gb	v8_p2_p15_triplex_5ld_ V6 Ambystoma mexicanum cDNA, mRNA sequence.	1e-146
2493	blastn_est	gb	E11_Ag2_p5_A19_M13R AG Ambystoma tigrinum tigrinum cDNA, mRNA sequence.	3e-23
2495	tblastx_nr	ref	Gallus gallus adipose differentiation-related protein (ADFP), mRNA	3e-83
2497	blastn_est	gb	v11_p41_g18_t3_027_ab1 Math Ambystoma mexicanum cDNA, mRNA sequence.	7e-40
2498	blastn_est	gb	v8_p5_p2_triplex_5ld_ V6 Ambystoma mexicanum cDNA, mRNA sequence.	1e-132
2499	blastn_est	gb	Salamander_3_L20.ab1 AG Ambystoma tigrinum tigrinum cDNA, mRNA sequence.	7e-72
2500	blastn_est	gb	FGAS020527 Triticum aestivum FGAS: Library 5 GATE 7 Triticum aestivum cDNA, mRNA sequence.	9e-15
2502	blastn_nr	dbj	Newt mRNA for annexin V, complete cds	< 1,00E-150
2503	tblastx_est	gb	JGI_CAAO3647.fwd NIH_XGC_tropTe5 Xenopus tropicalis cDNA clone CAAO3647 5', mRNA sequence.	3e-10
2505	blastn_est	gb	M08_Ag2_p6_D11_M13R AG Ambystoma tigrinum tigrinum cDNA, mRNA sequence.	1e-101
2507	tblastx_est	gb	AGENCOURT_8908090 NIH_MGC_141 Homo sapiens cDNA clone IMAGE:6388678 5', mRNA sequence.	6e-06
2508	blastn_est	gb	Salamander_3_G24.ab1 AG Ambystoma tigrinum tigrinum cDNA, mRNA sequence.	4e-15
2509	tblastx_est	dbj	DB303773 BRAWH1 Homo sapiens cDNA clone BRAWH1000311 3', mRNA sequence.	3e-54
2510	tblastx_nr	ref	PREDICTED: Bos taurus similar to brain zinc finger protein, transcript variant 6 (LOC535102), mRNA	3e-90
2511	tblastx_nr	emb	Zebrafish DNA sequence from clone DKEY-207P10 in linkage group 4, complete sequence	2e-21
2512	blastn_nr	emb	PWFIBRONP P.waltlii mRNA for fibronectin (partial)	2e-87
2514	tblastx_est	gb	AGENCOURT_11343926 NICHD_XGC_Tad2 Xenopus laevis cDNA clone IMAGE:6881370 5', mRNA sequence.	3e-05
2515	tblastx_est	dbj	BP683504 Osada Taira anterior neuroectoderm (ANE) pCS105 cDNA library Xenopus laevis cDNA clone XL443c19ex 5', mRNA sequence.	4e-14
2519	blastn_est	gb	JGI_CABE2128.fwd NIH_XGC_tropOva1 Xenopus tropicalis cDNA clone IMAGE:7821150 5', mRNA sequence.	2e-70
2520	tblastx_est	emb	AJ727207 riken1 Gallus gallus cDNA clone 30f6s2, mRNA sequence.	1e-112
2521	blastn_est	gb	H08_Ag2_p7_P24_M13R AG Ambystoma tigrinum tigrinum cDNA, mRNA sequence.	< 1,00E-150
2524	tblastx_est	gb	Salamander_27_G13.ab1 AG Ambystoma tigrinum tigrinum cDNA, mRNA sequence.	1e-36
2525	blastn_nr	gb	Xenopus laevis cDNA clone MGC:131281 IMAGE:7764212, complete cds	6e-23
2526	tblastx_nr	gb	AF343749 Coturnix coturnix TAP/NXF1 mRNA, complete cds	1e-12
2528	blastn_est	gb	V2_p14_E18_TriplEx51ld_ V2 Ambystoma tigrinum tigrinum cDNA, mRNA sequence.	1e-121
2529	tblastx_nr	emb	Xenopus tropicalis finished cDNA, clone TGas130e07	< 1,00E-150
2530	blastn_est	gb	SB02033B1G01.f1 normalized Keck-Tagu Library SB02 Taeniopygia guttata cDNA clone SB02033B1G01.f1 5, mRNA sequence.	9e-87
2534	blastn_est	gb	N13_Ag2_p9_F16_M13R AG Ambystoma tigrinum tigrinum cDNA, mRNA sequence.	3e-28
2535	tblastx_est	emb	CR747044 NIH_MGC_72 Homo sapiens cDNA clone IMAGp998H1413300 ; IMAGE:6049597 5', mRNA sequence.	1e-09
2536	tblastx_est	gb	JGI_CAAP534.fwd NIH_XGC_tropInt1 Xenopus tropicalis cDNA clone IMAGE:7709727 5', mRNA sequence.	1e-118
2538	tblastx_est	gb	JGI_XZG5031.rev NIH_XGC_tropGas7 Xenopus tropicalis cDNA clone IMAGE:7522739 3', mRNA sequence.	9e-70
2539	blastn_est	gb	Ag2_p37_C22_M13R AG Ambystoma tigrinum tigrinum cDNA, mRNA sequence.	1e-112
2540	blastx_nr	gb	MHC class I alpha chain [Ambystoma mexicanum]	2e-39
2541	tblastx_est	gb	JGI_CABE4716.fwd NIH_XGC_tropOva1 Xenopus tropicalis cDNA clone IMAGE:7823285 5', mRNA sequence.	1e-139
2542	tblastx_est	gb	JGI_XZT31182.fwd NIH_XGC_tropTad5 Xenopus tropicalis cDNA clone IMAGE:7607565 5', mRNA sequence.	8e-52
2543	blastn_est	gb	Salamander_27_I22.ab1 AG Ambystoma tigrinum tigrinum cDNA, mRNA sequence.	< 1,00E-150
2545	tblastx_est	gb	Math_11_M11_T3_ Math Ambystoma mexicanum cDNA, mRNA sequence.	1e-07
2546	tblastx_est	gb	Ag2_p35_I24_M13R AG Ambystoma tigrinum tigrinum cDNA, mRNA sequence.	1e-69
2549	tblastx_est	emb	AM064860 Chicken immune 2 - CSEQRBN29 Gallus gallus cDNA clone C0000360K13_T7, mRNA sequence.	3e-83
2551	tblastx_est	gb	17000600184063 GRN_PRENEU Homo sapiens cDNA 5', mRNA sequence.	2e-19
2553	blastn_nr	emb	PWFIBRONP P.waltlii mRNA for fibronectin (partial)	3e-32
2556	blastn_nr	emb	PWHSC70 Pleurodeles waltl mRNA for heat shock protein cognate 70	< 1,00E-150
2557	tblastx_nr	gb	Xenopus laevis cDNA clone MGC:82390 IMAGE:4406669, complete cds	3e-26
2558	blastn_nr	emb	PWHSP70MR Pleurodeles waltl mRNA for HSP70	1e-119
2559	blastn_nr	dbj	Cynops pyrrhogaster mRNA for beta-tubulin, partial cds	< 1,00E-150
2560	tblastx_est	gb	nm_32h_g14_t3_ Math Ambystoma mexicanum cDNA, mRNA sequence.	1e-148
2561	blastn_est	gb	BL288B_A03 6-Day Axolotl Tail Blastema (6DAxBL) Ambystoma mexicanum cDNA 5' similar to periphilin 1 (Homo sapiens), mRNA sequence.	1e-129
2562	blastn_est	gb	IMMUNEF045818P17 POSSUM_01-C-POSSUM-IMMUNE-2KB Trichosurus vulpecula cDNA clone 1061021064903, mRNA sequence.	< 1,00E-150
2563	blastn_est	gb	Ag2_p37_A19_M13R AG Ambystoma tigrinum tigrinum cDNA, mRNA sequence.	< 1,00E-150
2564	tblastx_nr	gb	Mus musculus chromosome 9, clone RP23-144D3, complete sequence	1e-24
2565	tblastx_est	emb	AJ955680 KN404_1 Sus scrofa cDNA clone C0007741g08 5', mRNA sequence.	4e-17
2566	blastn_nr	emb	Gallus gallus mRNA for hypothetical protein, clone 1c3	1e-137
2567	blastn_est	gb	J24_Ag2_p7_N5_M13R AG Ambystoma tigrinum tigrinum cDNA, mRNA sequence.	1e-147
2568	tblastx_est	gb	Ag2_p41_B1_M13R AG Ambystoma tigrinum tigrinum cDNA, mRNA sequence.	1e-64
2569	tblastx_est	gb	hdm005_d06 LPS-activated macrophage cell line Gallus gallus cDNA, mRNA sequence.	2e-14
2570	tblastx_est	gb	JGI_CAAL20718.fwd NIH_XGC_tropBrn4 Xenopus tropicalis cDNA clone IMAGE:7672486 5', mRNA sequence.	2e-30
2571	tblastx_est	gb	E01_Ag2_p7_J6_M13R AG Ambystoma tigrinum tigrinum cDNA, mRNA sequence.	3e-68
2572	tblastx_nr	gb	RABNAP1 Rabbit neutrophil attractant/activation protein-1 (NAP-1) mRNA, complete cds	1e-12
2574	tblastx_est	gb	JGI_XZT69685.fwd NIH_XGC_tropTad5 Xenopus tropicalis cDNA clone IMAGE:7788791 5', mRNA sequence.	1e-146
2576	blastn_est	gb	nm_17_j14_t3_ Math Ambystoma mexicanum cDNA, mRNA sequence.	2e-98
2577	tblastx_est	gb	AUF_IpOva_21_e24 Ovary cDNA library Ictalurus punctatus cDNA 5' similar to RIKEN cDNA 1110008F13, mRNA sequence.	7e-22
2578	tblastx_nr	gb	Felis catus lens epithelium derived growth factor p75 mRNA, complete cds	2e-10
2579	tblastx_est	gb	934130 MARC 4PIG Sus scrofa cDNA 3', mRNA sequence.	2e-12
2580	tblastx_est	gb	Ag2_p39_K22_M13R AG Ambystoma tigrinum tigrinum cDNA, mRNA sequence.	5e-74
2581	blastn_nr	gb	AF320628 Raja eglanteria SpiD mRNA, complete cds	1e-51
2582	blastn_est	gb	Salamander_17_B02.ab1 AG Ambystoma tigrinum tigrinum cDNA, mRNA sequence.	< 1,00E-150
2583	tblastx_nr	dbj	Macaca fascicularis brain cDNA, clone: QtrA-13377, similar to human eukaryotic translation initiation factor 2B, subunit 1alpha, 26kDa (EIF2B1), mRNA, RefSeq: NM_001414.1	3e-43
2585	blastx_nr	gb	intercellular adhesion molecule 5 [Pan troglodytes]	1e-16
2588	tblastx_est	gb	1541988 MARC 3PIG Sus scrofa cDNA 3', mRNA sequence.	3e-84
2591	blastn_est	gb	v11_p56_l14_t3_ Math Ambystoma mexicanum cDNA, mRNA sequence.	9e-60
2592	blastn_est	gb	Salamander_7_M19.ab1 AG Ambystoma tigrinum tigrinum cDNA, mRNA sequence.	7e-66
2593	tblastx_est	gb	Math_p3_C23_T3_ Math Ambystoma mexicanum cDNA, mRNA sequence.	6e-19
2594	tblastx_est	gb	JGI_XZT19196.fwd NIH_XGC_tropTad5 Xenopus tropicalis cDNA clone IMAGE:7595978 5', mRNA sequence.	3e-72
2597	blastn_est	gb	F24_Ag2_p22_N18_M13R AG Ambystoma tigrinum tigrinum cDNA, mRNA sequence.	9e-85
2599	blastn_est	gb	BL286A_B08 6-Day Axolotl Tail Blastema (6DAxBL) Ambystoma mexicanum cDNA 5' similar to hypothetical protein, mRNA sequence.	9e-10
2600	tblastx_est	gb	WLA031H06.ab1 WLbrain Gallus gallus cDNA 5', mRNA sequence.	2e-74
2603	tblastx_est	gb	AGENCOURT_15183402 NICHD_XGC_Emb4 Xenopus laevis cDNA clone IMAGE:5514710 5', mRNA sequence.	9e-21
2604	tblastx_nr	ref	PREDICTED: Rattus norvegicus similar to vacuolar protein sorting 13C protein (LOC363087), mRNA	1e-135
2605	tblastx_est	gb	JGI_XZG65677.fwd NIH_XGC_tropGas7 Xenopus tropicalis cDNA clone IMAGE:7579853 5', mRNA sequence.	6e-52
2606	tblastx_nr	ref	PREDICTED: Canis familiaris similar to nebulin-related anchoring protein isoform C, transcript variant 5 (LOC477823), mRNA	1e-130
2607	tblastx_nr	ref	Gallus gallus glutamic-oxaloacetic transaminase 1, soluble (aspartate aminotransferase 1) (GOT1), mRNA	1e-144
2608	tblastx_est	gb	JL2A02F Snake Bothrops insularis library IL3 Bothrops insularis cDNA 5' similar to Hepatocyte nuclear factor 1a, mRNA sequence.	1e-43
2609	tblastx_nr	gb	Xenopus laevis hypothetical LOC495955, mRNA (cDNA clone MGC:99071 IMAGE:7203832), complete cds	1e-39
2610	tblastx_est	gb	WLA104A03.ab1 WLbrain Gallus gallus cDNA 5', mRNA sequence.	1e-129
2611	blastn_est	gb	NM_7_B13_T3_ Math Ambystoma mexicanum cDNA, mRNA sequence.	7e-66
2612	blastn_est	gb	NT005D_G10 St18-22 Neural tube (NT) Ambystoma mexicanum cDNA 5' similar to proteasome regulatory particle subunit p44S10 (Homo sapiens), mRNA sequence.	1e-48
2613	tblastx_nr	emb	Zebrafish DNA sequence from clone DKEY-29M1 in linkage group 11, complete sequence	6e-49
2614	tblastx_est	gb	JGI_CABE1617.fwd NIH_XGC_tropOva1 Xenopus tropicalis cDNA clone IMAGE:7820447 5', mRNA sequence.	2e-73
2615	tblastx_est	gb	Ag2_p34_G15_M13R AG Ambystoma tigrinum tigrinum cDNA, mRNA sequence.	5e-19
2616	tblastx_est	gb	601900420F1 NIH_MGC_19 Homo sapiens cDNA clone IMAGE:4129589 5', mRNA sequence.	1e-117
2617	tblastx_nr	ref	PREDICTED: Bos taurus similar to ATP-binding cassette, sub-family C, member 12 isoform e (LOC528068), mRNA	6e-26
2618	tblastx_nr	gb	Xenopus laevis hypothetical protein MGC68811, mRNA (cDNA clone MGC:68811 IMAGE:4632804), complete cds	1e-102
2620	tblastx_est	gb	603109713F1 CSEQCHL12 Gallus gallus cDNA clone ChEST54j4 5', mRNA sequence.	1e-54
2622	blastx_nr	ref	type I transmembrane endothelial adhesion molecule [Sus scrofa] sp|Q95242|PECA1_PIG Platelet endothelial cell adhesion molecule precursor (PECAM-1) (CD31 antigen) emb|CAA67129.1| CD31, PECAM-1 [Sus scrofa]	4e-30
2624	tblastx_est	gb	nm_22.2_k6_t3_ Math Ambystoma mexicanum cDNA, mRNA sequence.	9e-45
2625	blastn_est	gb	Salamander_4_C22.ab1 AG Ambystoma tigrinum tigrinum cDNA, mRNA sequence.	1e-110
2626	blastn_est	gb	Salamander_24_J04.ab1 AG Ambystoma tigrinum tigrinum cDNA, mRNA sequence.	< 1,00E-150
2627	blastn_est	gb	BL004B_F08 6-Day Axolotl Tail Blastema (6DAxBL) Ambystoma mexicanum cDNA 5' similar to unnamed protein product (Tetraodon nigroviridis), mRNA sequence.	1e-121
2629	blastx_nr	ref	PREDICTED: similar to Sorting nexin-15 [Canis familiaris]	8e-21
2630	tblastx_est	gb	AGENCOURT_58665133 NIH_ZGC_9 Danio rerio cDNA clone IMAGE:8132042 5', mRNA sequence.	2e-30
2631	tblastx_est	gb	CcLM09a34m20f1 Carp muscle library 1 Cyprinus carpio cDNA clone 34m20 5', mRNA sequence.	2e-40
2632	blastn_est	gb	SB02019A1A06.f1 normalized Keck-Tagu Library SB02 Taeniopygia guttata cDNA clone SB02019A1A06.f1 5, mRNA sequence.	1e-108
2634	tblastx_est	emb	CR420638 XGC-tailbud Xenopus tropicalis cDNA clone TTbA024e12 5', mRNA sequence.	1e-100
2637	tblastx_est	emb	AL890397 XGC-egg Xenopus tropicalis cDNA clone TEgg030h04 5', mRNA sequence.	5e-37
2638	tblastx_est	gb	AGENCOURT_31530855 NIH_MGC_270 Rattus norvegicus cDNA clone IMAGE:7445388 5', mRNA sequence.	2e-37
2639	tblastx_nr	emb	Zebrafish DNA sequence from clone DKEY-265E15 in linkage group 4, complete sequence	3e-31
2640	tblastx_est	gb	Math_7_I12_T3_ Math Ambystoma mexicanum cDNA, mRNA sequence.	1e-73
2641	tblastx_est	gb	Salamander_17_J19.ab1 AG Ambystoma tigrinum tigrinum cDNA, mRNA sequence.	1e-108
2642	blastn_est	gb	BL281A_D07 6-Day Axolotl Tail Blastema (6DAxBL) Ambystoma mexicanum cDNA 5' similar to Pa2g4 protein (Xenopus laevis), mRNA sequence.	7e-51
2643	tblastx_est	gb	Ag2_p32_118_D13_M13R AG Ambystoma tigrinum tigrinum cDNA, mRNA sequence.	3e-32
2645	tblastx_nr	ref	PREDICTED: Canis familiaris neural cadherin (NCAD), mRNA	1e-138
2647	tblastx_nr	gb	Xenopus laevis cDNA clone MGC:114614 IMAGE:4408019, complete cds	1e-120
2648	tblastx_est	gb	I18_Ag2_p18_J21_M13R AG Ambystoma tigrinum tigrinum cDNA, mRNA sequence.	2e-32
2650	blastx_nr	ref	MGC108045 protein [Xenopus tropicalis] gb|AAH89233.1| MGC108045 protein [Xenopus tropicalis]	3e-54
2653	tblastx_nr	emb	Zebrafish DNA sequence from clone DKEY-100N19, complete sequence	1e-42
2656	tblastx_est	gb	Math_9_G8_T3_ Math Ambystoma mexicanum cDNA, mRNA sequence.	3e-93
2657	tblastx_nr	ref	PREDICTED: Canis familiaris similar to Protein MICAL-2, transcript variant 2 (LOC476858), mRNA	1e-129
2659	tblastx_est	gb	NISC_no10a01.y1 NICHD_XGC_Emb8 Xenopus tropicalis cDNA clone IMAGE:5380489 5', mRNA sequence.	4e-52
2660	tblastx_est	gb	Salamander_3_D20.ab1 AG Ambystoma tigrinum tigrinum cDNA, mRNA sequence.	2e-45
2661	blastn_est	gb	O08_Ag2_p13_O1_M13R AG Ambystoma tigrinum tigrinum cDNA, mRNA sequence.	5e-91
2663	tblastx_est	gb	1271025 MARC 7BOV Bos taurus cDNA 5', mRNA sequence.	1e-59
2665	tblastx_est	gb	JGI_CABK1069.rev NIH_XGC_tropSpl1 Xenopus tropicalis cDNA clone IMAGE:7761126 3', mRNA sequence.	6e-08
2666	tblastx_est	gb	GL-Cf-5068 GLGC-LIB0001-cf Canis familiaris Normalized Mixed Tissue cDNA Library Canis familiaris cDNA, mRNA sequence.	2e-15
2668	blastn_est	gb	Ag2_p36_D3_M13R AG Ambystoma tigrinum tigrinum cDNA, mRNA sequence.	< 1,00E-150
2669	tblastx_est	gb	v11_p48_m14_t3_050_ab1 Math Ambystoma mexicanum cDNA, mRNA sequence.	6e-37
2671	tblastx_est	gb	C12_Ag2_p16_N18_M13R AG Ambystoma tigrinum tigrinum cDNA, mRNA sequence.	8e-47
2673	blastn_est	gb	IMMUNEF045806O21 POSSUM_01-C-POSSUM-IMMUNE-2KB Trichosurus vulpecula cDNA clone 1061021067571, mRNA sequence.	7e-26
2674	tblastx_nr	gb	Xenopus laevis hypothetical protein MGC64588, mRNA (cDNA clone IMAGE:4682755), partial cds	1e-140
2675	blastn_est	gb	JHU160G01L592 Canine cardiovascular system biased cDNA Canis familiaris cDNA similar to Hs similar to transcription factor BTF3 (MGC23908), mRNA sequence.	1e-45
2676	tblastx_est	emb	CR440476 XGC-tailbud Xenopus tropicalis cDNA clone TTbA078h14 5', mRNA sequence.	1e-145
2679	tblastx_est	dbj	CJ431696 macaque brain cDNA library QbsB Macaca fascicularis cDNA clone QbsB-10137 5', mRNA sequence.	3e-06
2680	tblastx_est	dbj	BP734762 Osada Taira anterior neuroectoderm (ANE) pCS105 cDNA library Xenopus laevis cDNA clone XL502o22ex 3', mRNA sequence.	3e-24
2682	blastn_est	gb	Salamander_7_E06.ab1 AG Ambystoma tigrinum tigrinum cDNA, mRNA sequence.	< 1,00E-150
2683	blastn_est	gb	NT012A_D02 St18-22 Neural tube (NT) Ambystoma mexicanum cDNA 5' similar to adducin 1 (alpha) isoform c; erythrocyte adducin alpha subunit, mRNA sequence.	1e-144
2684	tblastx_est	gb	JGI_CAAJ18348.rev NIH_XGC_tropBrn2 Xenopus tropicalis cDNA clone IMAGE:7648182 3', mRNA sequence.	1e-11
2685	tblastx_nr	gb	Xenopus laevis phosphoserine phosphatase, mRNA (cDNA clone MGC:78828 IMAGE:3402680), complete cds	2e-32
2688	tblastx_est	gb	604137983F1 CSEQCHN59 Gallus gallus cDNA clone ChEST966e21 5', mRNA sequence.	2e-76
2689	tblastx_nr	emb	Rattus norvegicus chromosome 20, major histocompatibility complex, assembled from 40 BACs, strain Brown Norway (BN/ssNHsd), RT1n haplotype; segment 1/11	2e-05
2690	tblastx_est	gb	Ag2_p41_D17_M13R AG Ambystoma tigrinum tigrinum cDNA, mRNA sequence.	8e-35
2691	blastn_est	gb	Ag2_p47_O2_M13R AG Ambystoma tigrinum tigrinum cDNA, mRNA sequence.	5e-66
2692	tblastx_nr	ref	Homo sapiens plexin D1 (PLXND1), mRNA	< 1,00E-150
2694	blastn_est	gb	CT02039B2A11 Equine Articular Cartilage cDNA Library Equus caballus cDNA clone CT02039B2A11, mRNA sequence.	3e-39
2696	tblastx_est	gb	V2_p11_N6_TriplEx5ld_ V2 Ambystoma tigrinum tigrinum cDNA, mRNA sequence.	1e-143
2697	tblastx_est	gb	NT015B_H12 St18-22 Neural tube (NT) Ambystoma mexicanum cDNA 5' similar to MGC68454 protein (Xenopus laevis), mRNA sequence.	1e-56
2698	blastn_est	gb	Ag2_p37_N9_M13R AG Ambystoma tigrinum tigrinum cDNA, mRNA sequence.	4e-28
2699	tblastx_est	gb	Salamander_17_H22.ab1 AG Ambystoma tigrinum tigrinum cDNA, mRNA sequence.	2e-43
2701	blastn_est	gb	Salamander_28_A01.ab1 AG Ambystoma tigrinum tigrinum cDNA, mRNA sequence.	4e-31
2702	blastn_est	gb	Ag2_p32_1824_J2_M13R AG Ambystoma tigrinum tigrinum cDNA, mRNA sequence.	1e-129
2703	blastn_est	gb	nm_35h_n8_t3_ Math Ambystoma mexicanum cDNA, mRNA sequence.	2e-54
2704	tblastx_est	gb	spleen_EST03767 Spleen cDNA Library Gallus gallus cDNA 5', mRNA sequence.	1e-65
2705	tblastx_est	gb	LB0275.CR_C08 GC_BGC-27 Bos taurus cDNA clone IMAGE:8307394, mRNA sequence.	7e-44
2707	tblastx_nr	dbj	Mus musculus mRNA for mKIAA1501 protein	1e-131
2708	blastn_est	gb	Math_7_E20_T3_ Math Ambystoma mexicanum cDNA, mRNA sequence.	< 1,00E-150
2710	tblastx_est	gb	AGENCOURT_14400698 NIH_MGC_181 Homo sapiens cDNA clone IMAGE:30396929 5', mRNA sequence.	8e-51
2712	tblastx_est	gb	v11_p43_a22_t3_024_ab1 Math Ambystoma mexicanum cDNA, mRNA sequence.	2e-87
2713	tblastx_est	gb	Ag2_p44_H7_M13R AG Ambystoma tigrinum tigrinum cDNA, mRNA sequence.	1e-13
2714	tblastx_est	gb	JGI_CAAQ9933.fwd NIH_XGC_tropHrt1 Xenopus tropicalis cDNA clone IMAGE:7730030 5', mRNA sequence.	3e-75
2715	tblastx_nr	ref	PREDICTED: Gallus gallus similar to chromosome 10 open reading frame 45 (LOC426376), partial mRNA	6e-14
2717	blastn_est	gb	NT016A_G03 St18-22 Neural tube (NT) Ambystoma mexicanum cDNA 5' similar to RNA binding motif protein 4 (Mus musculus), mRNA sequence.	6e-45
2720	blastn_est	gb	M12_Ag2_p20_G16_M13R AG Ambystoma tigrinum tigrinum cDNA, mRNA sequence.	1e-67
2722	blastn_est	gb	Ag2_p35_J17_M13R AG Ambystoma tigrinum tigrinum cDNA, mRNA sequence.	1e-87
2724	blastn_est	gb	Salamander_24_G22.ab1 AG Ambystoma tigrinum tigrinum cDNA, mRNA sequence.	3e-20
2726	blastn_est	gb	Salamander_17_A18.ab1 AG Ambystoma tigrinum tigrinum cDNA, mRNA sequence.	< 1,00E-150
2727	blastn_est	gb	BL281A_B09 6-Day Axolotl Tail Blastema (6DAxBL) Ambystoma mexicanum cDNA 5' similar to A37355 transforming protein (ras) - African clawed frog, mRNA sequence.	< 1,00E-150
2733	tblastx_est	emb	BX851730 Soares NXEG Xenopus laevis cDNA clone IMAGp998B168088 ; IMAGE:3301935 5', mRNA sequence.	1e-106
2734	tblastx_nr	ref	PREDICTED: Canis familiaris similar to ring finger protein 139 (LOC609422), mRNA	< 1,00E-150
2735	blastn_est	gb	G3-P12 Axolotl Lambda Zap Library Ambystoma mexicanum cDNA similar to Homo sapiens ref|NP_057130.1| (2.0e-72), homolog of yeast exosomal core protein CSL4; homolog of yeast exosomal core protein CSL4; CGI-108 protein, mRNA sequence.	1e-106
2738	tblastx_nr	emb	Zebrafish DNA sequence from clone CH211-229L10, complete sequence	5e-10
2739	blastn_est	gb	BL288A_A06 6-Day Axolotl Tail Blastema (6DAxBL) Ambystoma mexicanum cDNA 5' similar to PSMC3 protein (Homo sapiens), mRNA sequence.	5e-49
2740	blastn_est	gb	603209509F1 CSEQRBN11 Gallus gallus cDNA clone ChEST186b4 5', mRNA sequence.	< 1,00E-150
2741	blastn_est	gb	nm_28_n9_t3_ Math Ambystoma mexicanum cDNA, mRNA sequence.	1e-103
2743	tblastx_est	gb	603741907F1 CSEQCHN56 Gallus gallus cDNA clone ChEST640n1 5', mRNA sequence.	7e-45
2746	tblastx_est	gb	v8_p5_g4_triplex_5ld_ V6 Ambystoma mexicanum cDNA, mRNA sequence.	4e-30
2747	blastn_est	gb	BL008D_E06 6-Day Axolotl Tail Blastema (6DAxBL) Ambystoma mexicanum cDNA 5' similar to unnamed protein product (Mus musculus), mRNA sequence.	1e-109
2748	tblastx_nr	ref	PREDICTED: Rattus norvegicus steroid 5 alpha-reductase 2-like 2 (predicted) (Srd5a2l2_predicted), mRNA	8e-47
2751	tblastx_est	gb	JGI_CAAO12796.fwd NIH_XGC_tropTe5 Xenopus tropicalis cDNA clone IMAGE:7794873 5', mRNA sequence.	2e-99
2752	tblastx_est	dbj	DA893681 SKMUS2 Homo sapiens cDNA clone SKMUS2000827 5', mRNA sequence.	2e-28
2753	tblastx_nr	gb	Xenopus tropicalis tubulin, beta 2a, mRNA (cDNA clone IMAGE:5379676), partial cds	8e-19
2754	tblastx_est	gb	NT015C_D06 St18-22 Neural tube (NT) Ambystoma mexicanum cDNA 5' similar to MGC82279 protein (Xenopus laevis), mRNA sequence.	6e-23
2755	tblastx_est	gb	D16_Ag2_p27_K23_M13R AG Ambystoma tigrinum tigrinum cDNA, mRNA sequence.	3e-79
2756	blastx_nr	ref	nucleoporin 133kDa [Homo sapiens] emb|CAI22011.1| nucleoporin 133kDa [Homo sapiens] emb|CAI19048.1| nucleoporin 133kDa [Homo sapiens] emb|CAI22354.1| nucleoporin 133kDa [Homo sapiens]	3e-75
2757	blastn_est	gb	v11_p55_h11_t3_ Math Ambystoma mexicanum cDNA, mRNA sequence.	< 1,00E-150
2759	blastn_est	gb	JGI_XZG44496.fwd NIH_XGC_tropGas7 Xenopus tropicalis cDNA clone IMAGE:7559294 5', mRNA sequence.	2e-06
2760	tblastx_est	dbj	DB190980 TLUNG2 Homo sapiens cDNA clone TLUNG2001928 5', mRNA sequence.	3e-13
2763	tblastx_nr	ref	Xenopus tropicalis glutaryl-Coenzyme A dehydrogenase (gcdh-prov), mRNA	< 1,00E-150
2764	tblastx_nr	dbj	Cynops pyrrhogaster mRNA for newt Id2, complete cds	3e-20
2765	tblastx_est	gb	JGI_CABD8738.rev NIH_XGC_tropLun1 Xenopus tropicalis cDNA clone CABD8738 3', mRNA sequence.	7e-50
2768	tblastx_est	gb	pgr1n.UA001.4416 Normalized chicken reproductive tract (pgr1n) Gallus gallus cDNA clone UAGgRT73to86skips4-B1_03 5', mRNA sequence.	1e-48
2769	blastn_est	gb	NT011D_G12 St18-22 Neural tube (NT) Ambystoma mexicanum cDNA 5' similar to long-chain acyl-CoA dehydrogenase (Sus scrofa), mRNA sequence.	1e-114
2773	tblastx_est	gb	603495964F1 CSEQCHN64 Gallus gallus cDNA clone ChEST405p16 5', mRNA sequence.	3e-60
2778	tblastx_nr	ref	Xenopus tropicalis CGI-51 protein (cgi-51-prov), mRNA	< 1,00E-150
2779	blastn_est	gb	v8_p14_d1_triplex_5.1ld_ V6 Ambystoma mexicanum cDNA, mRNA sequence.	1e-132
2780	blastn_est	gb	V2_p6_J3_TriplEx5ld_ V2 Ambystoma tigrinum tigrinum cDNA, mRNA sequence.	< 1,00E-150
2781	tblastx_est	gb	Ag2_p35_A13_M13R AG Ambystoma tigrinum tigrinum cDNA, mRNA sequence.	2e-60
2782	blastn_est	gb	B03_Ag2_p10_B12_M13R AG Ambystoma tigrinum tigrinum cDNA, mRNA sequence.	6e-99
2785	tblastx_nr	ref	Gallus gallus t-complex 1 (TCP1), mRNA	< 1,00E-150
2786	tblastx_est	gb	JGI_CABI14318.fwd NIH_XGC_tropOvi1 Xenopus tropicalis cDNA clone IMAGE:7866773 5', mRNA sequence.	1e-89
2788	tblastx_est	gb	H16_Ag2_p27_A24_M13R AG Ambystoma tigrinum tigrinum cDNA, mRNA sequence.	1e-117
2790	tblastx_est	gb	Salamander_9_I24.ab1 AG Ambystoma tigrinum tigrinum cDNA, mRNA sequence.	2e-46
2792	tblastx_est	gb	JGI_CAAO7238.fwd NIH_XGC_tropTe5 Xenopus tropicalis cDNA clone CAAO7238 5', mRNA sequence.	1e-118
2793	tblastx_est	gb	Salamander_2_N14.ab1 AG Ambystoma tigrinum tigrinum cDNA, mRNA sequence.	8e-87
2796	blastn_nr	ref	Gallus gallus SAPS domain family, member 3 (SAPS3), mRNA	3e-15
2797	tblastx_est	gb	O12_Ag2_p8_K10_M13R AG Ambystoma tigrinum tigrinum cDNA, mRNA sequence.	1e-39
2799	tblastx_nr	dbj	Macaca fascicularis testis cDNA, clone: QtsA-15187, similar to human chromosome 7 open reading frame 28B (C7orf28B), mRNA, RefSeq: NM_198097.1	< 1,00E-150
2800	blastn_est	gb	AGENCOURT_14236406 NICHD_XGC_Brn1 Xenopus laevis cDNA clone IMAGE:6956065 5', mRNA sequence.	2e-07
2801	tblastx_est	emb	CR584733 XGC-tailbud-head Xenopus tropicalis cDNA clone THdA034g20 5', mRNA sequence.	1e-28
2802	blastn_est	gb	1143254 MARC 4PIG Sus scrofa cDNA 3', mRNA sequence.	2e-18
2806	tblastx_nr	ref	Bos taurus Rab geranylgeranyltransferase, alpha subunit (RABGGTA), mRNA	3e-80
2807	blastn_est	gb	NT015B_D05 St18-22 Neural tube (NT) Ambystoma mexicanum cDNA 5' similar to CE10_CHICK CEF-10 protein precursor, mRNA sequence.	5e-70
2808	blastn_est	gb	NM_6_P8_T3_ Math Ambystoma mexicanum cDNA, mRNA sequence.	4e-98
2809	blastn_est	gb	v8_p10_j2_triplex_5.1ld_ V6 Ambystoma mexicanum cDNA, mRNA sequence.	1e-66
2810	tblastx_est	gb	1108354 MARC 4PIG Sus scrofa cDNA 5', mRNA sequence.	1e-119
2811	blastn_est	gb	BL281B_G11 6-Day Axolotl Tail Blastema (6DAxBL) Ambystoma mexicanum cDNA 5' similar to RING finger protein (Homo sapiens), mRNA sequence.	2e-94
2812	blastn_est	gb	Salamander_4_K16.ab1 AG Ambystoma tigrinum tigrinum cDNA, mRNA sequence.	< 1,00E-150
2815	tblastx_nr	ref	PREDICTED: Gallus gallus similar to hypothetical protein FLJ10287 (LOC424470), mRNA	2e-39
2816	tblastx_est	gb	603370007F1 CSEQRBN19 Gallus gallus cDNA clone ChEST275m2 5', mRNA sequence.	4e-67
2817	tblastx_est	gb	Salamander_9_B11.ab1 AG Ambystoma tigrinum tigrinum cDNA, mRNA sequence.	1e-06
2819	tblastx_est	gb	Ag2_p36_C8_M13R AG Ambystoma tigrinum tigrinum cDNA, mRNA sequence.	1e-104
2821	tblastx_nr	gb	XLU68141 Xenopus laevis XFEN1b mRNA, complete cds	1e-134
2822	blastn_est	gb	Salamander_4_L04.ab1 AG Ambystoma tigrinum tigrinum cDNA, mRNA sequence.	2e-57
2823	blastx_nr	ref	cathelicidin antimicrobial peptide [Macaca mulatta] gb|AAG09440.1| cathelin [Macaca mulatta]	2e-09
2825	tblastx_est	gb	Math_7_A12_T3_ Math Ambystoma mexicanum cDNA, mRNA sequence.	1e-114
2829	tblastx_nr	gb	Xenopus laevis asparaginyl-tRNA synthetase, mRNA (cDNA clone MGC:80438 IMAGE:5155624), complete cds	< 1,00E-150
2830	tblastx_est	dbj	BP688791 Osada Taira anterior neuroectoderm (ANE) pCS105 cDNA library Xenopus laevis cDNA clone XL458h19ex 5', mRNA sequence.	1e-125
2831	blastx_nr	ref	PREDICTED: similar to zn-finger, CCHC type and RNA-directed DNA polymerase and Integrase, catalytic domain containing protein family member (1E419) [Strongylocentrotus purpuratus]	1e-05
2833	tblastx_est	gb	Salamander_18_K09.ab1 AG Ambystoma tigrinum tigrinum cDNA, mRNA sequence.	2e-69
2835	tblastx_nr	ref	PREDICTED: Gallus gallus similar to CG8947-PA (LOC426093), partial mRNA	1e-122
2836	tblastx_est	gb	JGI_CABJ8577.rev NIH_XGC_tropSki1 Xenopus tropicalis cDNA clone IMAGE:7873451 3', mRNA sequence.	6e-48
2837	blastn_est	gb	Salamander_1_E19.ab1 AG Ambystoma tigrinum tigrinum cDNA, mRNA sequence.	< 1,00E-150
2838	tblastx_est	gb	JGI_CAAP9170.rev NIH_XGC_tropInt1 Xenopus tropicalis cDNA clone IMAGE:7715296 3', mRNA sequence.	3e-98
2840	tblastx_est	emb	BX844136 Wellcome CRC pRN3 St10 5 Xenopus laevis cDNA clone IMAGp998K048492 ; IMAGE:3474939 5', mRNA sequence.	1e-76
2841	tblastx_est	gb	Salamander_1_O10.ab1 AG Ambystoma tigrinum tigrinum cDNA, mRNA sequence.	1e-112
2842	blastn_est	gb	NT009A_H01 St18-22 Neural tube (NT) Ambystoma mexicanum cDNA 5' similar to hypothetical protein MGC76223 (Xenopus tropicalis), mRNA sequence.	< 1,00E-150
2843	blastn_est	gb	NT007A_B10 St18-22 Neural tube (NT) Ambystoma mexicanum cDNA 5' similar to Ke4 protein (Danio rerio), mRNA sequence.	3e-93
2844	tblastx_est	gb	ZF101-P00007-DEPE-R_A08 GISZF001_ra Danio rerio cDNA clone IMAGE:7136722 3', mRNA sequence.	3e-11
2845	tblastx_nr	ref	Gallus gallus serpin peptidase inhibitor, clade I (neuroserpin), member 1 (SERPINI1), mRNA	1e-124
2846	tblastx_est	gb	AGENCOURT_10765076 Wellcome CRC pSK egg Xenopus laevis cDNA clone IMAGE:6322525 5', mRNA sequence.	1e-05
2847	tblastx_est	gb	O17_Ag2_p5_N10_M13R AG Ambystoma tigrinum tigrinum cDNA, mRNA sequence.	9e-45
2849	blastn_est	gb	v1_p5_p4_triplex5ld_ V1 Ambystoma mexicanum cDNA, mRNA sequence.	< 1,00E-150
2850	tblastx_est	gb	Ag2_p42_118_N9_M13R AG Ambystoma tigrinum tigrinum cDNA, mRNA sequence.	1e-128
2851	tblastx_est	gb	JGI_CAAU9349.fwd CAAU Pimephales promelas brain 7-8 month adults, males and females pooled (L) Pimephales promelas cDNA clone CAAU9349 5', mRNA sequence.	1e-35
2853	tblastx_est	gb	Salamander_25_C07.ab1 AG Ambystoma tigrinum tigrinum cDNA, mRNA sequence.	4e-96
2855	blastn_est	gb	nm_14_i17_t3_ Math Ambystoma mexicanum cDNA, mRNA sequence.	< 1,00E-150
2856	tblastx_nr	ref	PREDICTED: Gallus gallus similar to 1-acyl-sn-glycerol-3-phosphate acyltransferase delta (1-AGP acyltransferase 4) (1-AGPAT 4) (Lysophosphatidic acid acyltransferase-delta) (LPAAT-delta) (1-acylglycerol-3-phosphate O-acyltransferase 4) (UNQ499/PRO1016) (LOC421578), mRNA	2e-71
2857	tblastx_nr	emb	Gallus gallus finished cDNA, clone ChEST933i14	1e-126
2860	tblastx_est	gb	H21_Ag2_p22_H10_M13R AG Ambystoma tigrinum tigrinum cDNA, mRNA sequence.	< 1,00E-150
2861	tblastx_nr	dbj	Xenopus laevis BGN mRNA for biglycan, complete cds	1e-74
2862	blastn_est	gb	BL014C_D09 6-Day Axolotl Tail Blastema (6DAxBL) Ambystoma mexicanum cDNA 5' similar to SR-related CTD associated factor 6 (Homo sapiens), mRNA sequence.	8e-50
2863	blastn_est	gb	Salamander_1_P10.ab1 AG Ambystoma tigrinum tigrinum cDNA, mRNA sequence.	8e-67
2865	tblastx_nr	ref	Gallus gallus WD repeat domain 1 (WDR1), mRNA	1e-148
2866	blastx_nr	ref	PREDICTED: dual specificity phosphatase 27 (putative) isoform 1 [Homo sapiens] emb|CAH69958.1| novel protein [Homo sapiens]	2e-27
2867	tblastx_est	gb	PDUts1136G05 Porcine testis cDNA library I Sus scrofa cDNA clone PDUts1136G05 5' similar to homologue to ref|NM_018751.2| Mus musculus sulfotransferase family 1A, phenol-preferring, member 2 (Sult1a2), mRNA, mRNA sequence.	1e-71
2868	blastx_nr	gb	lecithin cholesterol acyltransferase [Anas platyrhynchos]	8e-06
2872	tblastx_est	gb	Salamander_10_C03.ab1 AG Ambystoma tigrinum tigrinum cDNA, mRNA sequence.	1e-53
2874	tblastx_nr	emb	Pongo pygmaeus mRNA; cDNA DKFZp459A1713 (from clone DKFZp459A1713)	1e-137
2875	blastn_est	gb	NM_3_A9_T3_ Math Ambystoma mexicanum cDNA, mRNA sequence.	1e-122
2877	tblastx_est	gb	BL285A_D06 6-Day Axolotl Tail Blastema (6DAxBL) Ambystoma mexicanum cDNA 5' similar to hypothetical protein, mRNA sequence.	1e-22
2878	tblastx_nr	ref	PREDICTED: Canis familiaris similar to coated vesicle membrane protein, transcript variant 3 (LOC486246), mRNA	1e-126
2879	tblastx_est	emb	BX850459 NICHD_XGC_Kid1 Xenopus laevis cDNA clone IMAGp998M119303 ; IMAGE:4033330 5', mRNA sequence.	1e-109
2881	blastn_est	gb	Ag2_p34_B19_M13R AG Ambystoma tigrinum tigrinum cDNA, mRNA sequence.	< 1,00E-150
2882	blastx_nr	ref	PREDICTED: similar to hypothetical protein BC001584 [Pan troglodytes]	2e-15
2883	tblastx_nr	ref	PREDICTED: Gallus gallus similar to Apoptotic protease activating factor 1 (Apaf-1) (LOC417926), mRNA	2e-29
2886	blastn_est	gb	BL013C_G08 6-Day Axolotl Tail Blastema (6DAxBL) Ambystoma mexicanum cDNA 5' similar to heterogeneous nuclear ribonucleoprotein D-like; A+U-rich element, mRNA sequence.	3e-07
2895	blastn_nr	gb	Notopthalmus viridescens NADH dehydrogenase subunit I (ND1) gene, partial cds; tRNA-Ile, tRNA-Gln, and tRNA-Met genes, complete sequence; NADH dehydrogenase subunit II (ND2) gene, complete cds; tRNA-Trp, tRNA-Ala, tRNA-Asn, tRNA-Cys, and tRNA-Tyr genes, complete sequence; and cytochrome c oxidase subunit I (COI) gene, partial cds; mitochondrial genes for mitochondrial products	5e-21
2901	blastn_nr	dbj	Cynops pyrrhogaster mRNA for beta-globin, complete cds	3e-13
2905	blastn_nr	gb	Mustela vison cytochrome oxidase subunit III (COX3) gene, complete cds; mitochondrial gene for mitochondrial product	2e-08
2907	blastn_nr	dbj	Cynops pyrrhogaster mRNA for beta-globin, complete cds	1e-12
2909	blastn_nr	gb	Aneides hardii mitochondrion, complete genome	7e-08
2916	blastn_nr	gb	SMRHGAB Salamander (P.waltlii) minor adult alpha-globin chain mRNA, 3' end	3e-07
2917	blastn_nr	dbj	Cynops pyrrhogaster mRNA for beta-globin, complete cds	2e-10
2926	blastn_nr	dbj	Cynops pyrrhogaster mRNA for beta-globin, complete cds	4e-15
2928	blastn_est	gb	PU3_plate30_F11 PU3 Prunus persica cDNA similar to identical to 18S rRNA gene [Erinaceus europaeus], mRNA sequence.	3e-07
2933	blastn_nr	emb	MIHGCG Halichoerus grypus complete mitochondrial genome	8e-17
2934	blastn_nr	gb	Phaeognathus hubrichti mitochondrion, complete genome	3e-07
2935	blastn_nr	emb	MTNV16S1 N.viridescens mitochondrial gene for 16S ribosomal RNA	5e-24
2939	blastn_nr	gb	Tylototriton taliangensis NADH dehydrogenase subunit I (ND1) gene, partial cds; tRNA-Ile, tRNA-Gln, and tRNA-Met genes, complete sequence; NADH dehydrogenase subunit II (ND2) gene, complete cds; tRNA-Trp, tRNA-Ala, tRNA-Asn, tRNA-Cys, and tRNA-Tyr genes, complete sequence; and cytochrome c oxidase subunit I (COI) gene, partial cds; mitochondrial genes for mitochondrial products	1e-12
2945	blastn_est	gb	Salamander_28_B02.ab1 AG Ambystoma tigrinum tigrinum cDNA, mRNA sequence.	2e-14
2949	blastn_nr	emb	MIHGCG Halichoerus grypus complete mitochondrial genome	1e-15
2954	blastn_nr	gb	Tylototriton taliangensis NADH dehydrogenase subunit I (ND1) gene, partial cds; tRNA-Ile, tRNA-Gln, and tRNA-Met genes, complete sequence; NADH dehydrogenase subunit II (ND2) gene, complete cds; tRNA-Trp, tRNA-Ala, tRNA-Asn, tRNA-Cys, and tRNA-Tyr genes, complete sequence; and cytochrome c oxidase subunit I (COI) gene, partial cds; mitochondrial genes for mitochondrial products	1e-12
2956	blastn_nr	gb	Notopthalmus viridescens NADH dehydrogenase subunit I (ND1) gene, partial cds; tRNA-Ile, tRNA-Gln, and tRNA-Met genes, complete sequence; NADH dehydrogenase subunit II (ND2) gene, complete cds; tRNA-Trp, tRNA-Ala, tRNA-Asn, tRNA-Cys, and tRNA-Tyr genes, complete sequence; and cytochrome c oxidase subunit I (COI) gene, partial cds; mitochondrial genes for mitochondrial products	5e-24
2958	blastn_nr	gb	Notopthalmus viridescens NADH dehydrogenase subunit I (ND1) gene, partial cds; tRNA-Ile, tRNA-Gln, and tRNA-Met genes, complete sequence; NADH dehydrogenase subunit II (ND2) gene, complete cds; tRNA-Trp, tRNA-Ala, tRNA-Asn, tRNA-Cys, and tRNA-Tyr genes, complete sequence; and cytochrome c oxidase subunit I (COI) gene, partial cds; mitochondrial genes for mitochondrial products	2e-20
2967	blastn_nr	gb	Salamandra infraimmaculata NADH dehydrogenase subunit I (ND1) gene, partial cds; tRNA-Ile, tRNA-Gln, and tRNA-Met genes, complete sequence; NADH dehydrogenase subunit II (ND2) gene, complete cds; tRNA-Trp, tRNA-Ala, tRNA-Asn, tRNA-Cys, and tRNA-Tyr genes, complete sequence; and cytochrome c oxidase subunit I (COI) gene, partial cds; mitochondrial genes for mitochondrial products	5e-18
2971	blastn_nr	gb	Lyciasalamandra atifi mitochondrion, complete genome	1e-15
2978	blastn_nr	gb	Pleurodeles waltl haplotype W9 16S ribosomal RNA gene, partial sequence; mitochondrial	2e-17
2987	blastn_nr	gb	Notopthalmus viridescens NADH dehydrogenase subunit I (ND1) gene, partial cds; tRNA-Ile, tRNA-Gln, and tRNA-Met genes, complete sequence; NADH dehydrogenase subunit II (ND2) gene, complete cds; tRNA-Trp, tRNA-Ala, tRNA-Asn, tRNA-Cys, and tRNA-Tyr genes, complete sequence; and cytochrome c oxidase subunit I (COI) gene, partial cds; mitochondrial genes for mitochondrial products	3e-19
2993	blastn_nr	gb	AF061340 Artibeus jamaicensis mitochondrial DNA, complete genome	1e-15
2998	blastn_nr	dbj	Cynops pyrrhogaster mRNA for beta-globin, complete cds	1e-12
3004	blastn_nr	dbj	Cynops pyrrhogaster mRNA for beta-globin, complete cds	2e-11
3006	blastn_nr	emb	PWHSC70 Pleurodeles waltl mRNA for heat shock protein cognate 70	1e-09
3013	blastn_nr	gb	Lyciasalamandra atifi mitochondrion, complete genome	1e-15
