# Supplementary material for: Analysis of newly established EST databases reveals similarities between heart regeneration in newt and fish
Source: BMC Genomics. 2010 Jan 4;11:4. doi: 10.1186/1471-2164-11-4 (PMC2823690; doi:10.1186/1471-2164-11-4)
Supplement: Additional file 3 — BLAST results of 662 deregulated zebrafish ESTs to the newt heart EST database. 50 zebrafish affymetrix IDs were matched to 46 individual newt contigs with an E-value < 1-05. [file 1471-2164-11-4-S3.XLS]

## Sheet: Tabelle1
Affy ID	Description	Cluster	ID	Zebrafish Contig	Newt Contig	Score	e-value	number of ESTs in Contig	GO Biological Process
Dr.4416.1.A1_at	TUBB2A tubulin, beta 2A [ Homo sapiens ]	III	gb:AF528096.1 /DB_XREF=gi:23452397 /TID=Dr.4416.1 /CNT=54 /FEA=FLmRNA /TIER=FL+Stack /STK=24 /UG=Dr.4416 /DEF=Danio rerio class I beta tubulin mRNA, complete cds. /PROD=class I beta tubulin /FL=gb:AF528096.1	4 e-55	2559	351	7e-97	3	GO:0030182 : neuron differentiation GO:0007067 : mitosis GO:0007018 : microtubule-based movement
Dr.5605.3.S1_at	TUBB2A tubulin, beta 2A [ Homo sapiens ]	III	gb:AI477242 /DB_XREF=gi:4334853 /DB_XREF=fb50h09.x1 /CLONE=IMAGE:3715361 /TID=Dr.5605.3 /CNT=248 /FEA=EST /TIER=Stack /STK=88 /UG=Dr.5605 /UG_TITLE=Rerio tubulin beta mRNA, partial cds	4 e-55	2417	325	3e-89	3	GO:0030182 : neuron differentiation GO:0007067 : mitosis GO:0007018 : microtubule-based movement
Dr.5605.3.S1_x_at	TUBB2A tubulin, beta 2A [ Homo sapiens ]	III	gb:AI477242 /DB_XREF=gi:4334853 /DB_XREF=fb50h09.x1 /CLONE=IMAGE:3715361 /TID=Dr.5605.3 /CNT=248 /FEA=EST /TIER=Stack /STK=88 /UG=Dr.5605 /UG_TITLE=Rerio tubulin beta mRNA, partial cds	4 e-55	2417	325	3e-89	3	GO:0030182 : neuron differentiation GO:0007067 : mitosis GO:0007018 : microtubule-based movement
Dr.5605.3.S1_at	TUBB2A tubulin, beta 2A [ Homo sapiens ]	III	gb:AI477242 /DB_XREF=gi:4334853 /DB_XREF=fb50h09.x1 /CLONE=IMAGE:3715361 /TID=Dr.5605.3 /CNT=248 /FEA=EST /TIER=Stack /STK=88 /UG=Dr.5605 /UG_TITLE=Rerio tubulin beta mRNA, partial cds	4 e-55	2559	307	6e-84	3	GO:0030182 : neuron differentiation GO:0007067 : mitosis GO:0007018 : microtubule-based movement
Dr.5605.3.S1_x_at	TUBB2A tubulin, beta 2A [ Homo sapiens ]	III	gb:AI477242 /DB_XREF=gi:4334853 /DB_XREF=fb50h09.x1 /CLONE=IMAGE:3715361 /TID=Dr.5605.3 /CNT=248 /FEA=EST /TIER=Stack /STK=88 /UG=Dr.5605 /UG_TITLE=Rerio tubulin beta mRNA, partial cds	4 e-55	2559	307	6e-84	3	GO:0030182 : neuron differentiation GO:0007067 : mitosis GO:0007018 : microtubule-based movement
Dr.24950.1.S1_at	creatine kinase CKM3	I	gb:BC053305.1 /DB_XREF=gi:31419239 /TID=Dr.24950.1 /CNT=296 /FEA=FLmRNA /TIER=FL /STK=5 /UG=Dr.24950 /DEF=Danio rerio cDNA clone MGC:64204 IMAGE:6798937, complete cds. /PROD=Unknown (protein for MGC:64204) /FL=gb:BC053305.1	236 e-0	106	281	4e-76	18	GO:0008150 : biological_process
Dr.4416.1.A1_at	TUBB2A tubulin, beta 2A [ Homo sapiens ]	III	gb:AF528096.1 /DB_XREF=gi:23452397 /TID=Dr.4416.1 /CNT=54 /FEA=FLmRNA /TIER=FL+Stack /STK=24 /UG=Dr.4416 /DEF=Danio rerio class I beta tubulin mRNA, complete cds. /PROD=class I beta tubulin /FL=gb:AF528096.1	4 e-55	2417	224	1e-58	3	GO:0030182 : neuron differentiation GO:0007067 : mitosis GO:0007018 : microtubule-based movement
Dr.11310.3.S1_at	Tuba1c tubulin, alpha 1C [ Mus musculus ]	III	gb:BG306212 /DB_XREF=gi:13103739 /DB_XREF=fm53g11.x1 /CLONE=IMAGE:4199252 /TID=Dr.11310.3 /CNT=51 /FEA=EST /TIER=Stack /STK=48 /UG=Dr.11310 /UG_TITLE=Rerio alpha-tubulin mRNA, complete cds	74 e-0,	1820	196	5e-51	7	GO:0007018 : microtubule-based movement
Dr.11310.3.S1_x_at	Tuba1c tubulin, alpha 1C [ Mus musculus ]	III	gb:BG306212 /DB_XREF=gi:13103739 /DB_XREF=fm53g11.x1 /CLONE=IMAGE:4199252 /TID=Dr.11310.3 /CNT=51 /FEA=EST /TIER=Stack /STK=48 /UG=Dr.11310 /UG_TITLE=Rerio alpha-tubulin mRNA, complete cds	74 e-0,	1820	196	5e-51	7	GO:0007018 : microtubule-based movement
Dr.7966.1.S1_at	ATPase, H+ transporting, lysosomal, V1 subunit E isoform 1	III	gb:NM_173254.1 /DB_XREF=gi:27545260 /GEN=atp6e /TID=Dr.7966.1 /CNT=49 /FEA=FLmRNA /TIER=FL+Stack /STK=14 /LL=192335 /UG=Dr.7966 /DEF=Danio rerio ATPase, H+ transporting, lysosomal (vacuolar proton pump) 31kD (atp6e), mRNA. /PROD=ATPase, H+ transporting, lysosomal (vacuolarproton pump) 31kD /FL=gb:AF506222.1 gb:NM_173254.1	196 e-45, 224 e-22, 79 e0,	2782	172	2e-43	1	GO:0060041 retina development in camera-style eye
Dr.18282.3.S1_at	NM_009096.1 Mus musculus ribosomal protein S6 (Rps6), mRNA	IV	gb:BG305371 /DB_XREF=gi:13102898 /DB_XREF=fm12e02.x1 /CLONE=IMAGE:4146123 /TID=Dr.18282.3 /CNT=248 /FEA=EST /TIER=Stack /STK=25 /LL=30082 /UG_GENE=p62 /UG=Dr.18282 /UG_TITLE=GAP-associated phosphoprotein p62	9 e-118,	2266	167	2e-41	27	GO:0006412 : translation
Dr.610.2.S1_a_at	heat shock protein 90-beta	I	gb:BM103343 /DB_XREF=gi:17034413 /DB_XREF=fv20b12.x1 /CLONE=IMAGE:5387087 /TID=Dr.610.2 /CNT=26 /FEA=EST /TIER=Stack /STK=6 /LL=30591 /UG_GENE=hsp90a /UG=Dr.610 /UG_TITLE=heat shock protein 90-alpha	134 e-8	2375	161	7e-40	1	GO:0006986 : response to unfolded protein
Dr.11310.3.S1_at	Tuba4a tubulin, alpha 4A [ Mus musculus ]	III	gb:BG306212 /DB_XREF=gi:13103739 /DB_XREF=fm53g11.x1 /CLONE=IMAGE:4199252 /TID=Dr.11310.3 /CNT=51 /FEA=EST /TIER=Stack /STK=48 /UG=Dr.11310 /UG_TITLE=Rerio alpha-tubulin mRNA, complete cds	74 e-0	1653	123	6e-29	8	GO:0007018 : microtubule-based movement
Dr.11310.3.S1_x_at	Tuba4a tubulin, alpha 4A [ Mus musculus ]	III	gb:BG306212 /DB_XREF=gi:13103739 /DB_XREF=fm53g11.x1 /CLONE=IMAGE:4199252 /TID=Dr.11310.3 /CNT=51 /FEA=EST /TIER=Stack /STK=48 /UG=Dr.11310 /UG_TITLE=Rerio alpha-tubulin mRNA, complete cds	74 e-0, ?	1653	123	6e-29	8	GO:0007018 : microtubule-based movement
Dr.7250.1.A1_at	ABE72972.1 cathepsin L [Aedes aegypti]	III	gb:BQ263948 /DB_XREF=gi:20464727 /DB_XREF=faa17b01.x1 /CLONE=IMAGE:5912761 /TID=Dr.7250.1 /CNT=8 /FEA=EST /TIER=ConsEnd /STK=0 /UG=Dr.7250 /UG_TITLE=Danio rerio transcribed sequence with weak similarity to protein sp:O60911 (H.sapiens) CSL2_HUMAN Cathepsin L2 precursor (Cathepsin V) (Cathepsin U)	191 e-19, 204 0.01	2835	123	1e-28	1	GO:0006508 : proteolysis
Dr.18282.3.S1_at	secreted acidic cysteine rich glycoprotein (osteonectin)	IV	gb:BG305371 /DB_XREF=gi:13102898 /DB_XREF=fm12e02.x1 /CLONE=IMAGE:4146123 /TID=Dr.18282.3 /CNT=248 /FEA=EST /TIER=Stack /STK=25 /LL=30082 /UG_GENE=p62 /UG=Dr.18282 /UG_TITLE=GAP-associated phosphoprotein p62	9 e-0,	1824	123	3e-28	3	GO:0007169 : transmembrane receptor protein tyrosine kinase signaling pathway
Dr.9526.1.S1_at	family with sequence similarity 49, member B	III	gb:BC053261.1 /DB_XREF=gi:31418934 /TID=Dr.9526.1 /CNT=1 /FEA=FLmRNA /TIER=FL /STK=1 /UG=Dr.9526 /DEF=Danio rerio cDNA clone MGC:64118 IMAGE:6795380, complete cds. /PROD=Unknown (protein for MGC:64118) /FL=gb:BC053261.1	525 e-0	2308	109	2e-24	1	GO:0008150 : biological_process
Dr.5521.1.S1_at	collagen, type I, alpha 2	V	gb:BI707807 /DB_XREF=gi:15683502 /DB_XREF=fs37g05.x1 /CLONE=IMAGE:5070129 /TID=Dr.5521.1 /CNT=65 /FEA=mRNA /TIER=Stack /STK=13 /UG=Dr.5521 /UG_TITLE=Rerio mRNA for procollagen type I alpha 2 chain (col1A2 gene)	14 e-0	933	109	8e-24	7	GO:0001501 : skeletal development GO:0007169 : transmembrane receptor protein tyrosine kinase signaling pathway
Dr.982.1.S1_at	TMEM49 transmembrane protein 49 [ Homo sapiens	III	gb:BI877516 /DB_XREF=gi:16084787 /DB_XREF=fl73a12.x1 /CLONE=IMAGE:3819191 /TID=Dr.982.1 /CNT=35 /FEA=mRNA /TIER=Stack /STK=11 /UG=Dr.982 /UG_TITLE=Rerio, Similar to vacuole Membrane Protein 1, clone IMAGE:3819191, mRNA	46 e-0,	848	107	2e-23	1
Dr.11310.3.S1_at	alpha-tubulin [Notophthalmus viridescens] gi|468544|emb|CAA83457.1|[468544]	III	gb:BG306212 /DB_XREF=gi:13103739 /DB_XREF=fm53g11.x1 /CLONE=IMAGE:4199252 /TID=Dr.11310.3 /CNT=51 /FEA=EST /TIER=Stack /STK=48 /UG=Dr.11310 /UG_TITLE=Rerio alpha-tubulin mRNA, complete cds	74, e-106,	1759	103	6e-23	2	GO:0007018 : microtubule-based movement
Dr.11310.3.S1_x_at	alpha-tubulin [Notophthalmus viridescens] gi|468544|emb|CAA83457.1|[468544]	III	gb:BG306212 /DB_XREF=gi:13103739 /DB_XREF=fm53g11.x1 /CLONE=IMAGE:4199252 /TID=Dr.11310.3 /CNT=51 /FEA=EST /TIER=Stack /STK=48 /UG=Dr.11310 /UG_TITLE=Rerio alpha-tubulin mRNA, complete cds	74, e-106,	1759	103	6e-23	2	GO:0007018 : microtubule-based movement
Dr.4387.1.S1_at	keratin 4	III	gb:AW115891 /DB_XREF=gi:6082229 /DB_XREF=fi04g03.x1 /CLONE=IMAGE:2600212 /TID=Dr.4387.1 /CNT=629 /FEA=FLmRNA /TIER=Stack /STK=7 /LL=58021 /UG_GENE=krt4 /UG=Dr.4387 /UG_TITLE=keratin 4 /FL=gb:NM_131509.1 gb:AF134850.1	57 e-0,	145	105	8e-23	10	GO:0050680 : negative regulation of epithelial cell proliferation
Dr.610.1.S1_at	heat shock protein 90-beta	I	gb:NM_131328.1 /DB_XREF=gi:18858872 /GEN=hsp90a /TID=Dr.610.1 /CNT=30 /FEA=FLmRNA /TIER=FL+Stack /STK=15 /LL=30591 /UG=Dr.610 /DEF=Danio rerio heat shock protein 90-alpha (hsp90a), mRNA. /PROD=heat shock protein 90-alpha /FL=gb:NM_131328.1 gb:AF068773.1	134 e-8	2375	103	3e-22	1	GO:0006986 : response to unfolded protein
Dr.18282.3.S1_at	NM_009096.1 Mus musculus ribosomal protein S6 (Rps6), mRNA	IV	gb:BG305371 /DB_XREF=gi:13102898 /DB_XREF=fm12e02.x1 /CLONE=IMAGE:4146123 /TID=Dr.18282.3 /CNT=248 /FEA=EST /TIER=Stack /STK=25 /LL=30082 /UG_GENE=p62 /UG=Dr.18282 /UG_TITLE=GAP-associated phosphoprotein p62	9 e-118	2267	103	3e-22	1	GO:0006412 : translation
Dr.4219.1.S1_at	creatine kinase, brain	III	gb:BM342172 /DB_XREF=gi:18078872 /DB_XREF=fw87h01.x1 /CLONE=IMAGE:5617393 /TID=Dr.4219.1 /CNT=36 /FEA=EST /TIER=Stack /STK=10 /UG=Dr.4219 /UG_TITLE=Danio rerio transcribed sequence with moderate similarity to protein sp:P12277 (H.sapiens) KCRB_HUMAN Creatine kinase, B chain (B-CK)	101 e-52	106	101	7e-22	18	GO:0008150 : biological_process
Dr.17446.1.S1_at	PHD finger protein 5A	III	gb:NM_173266.1 /DB_XREF=gi:27545282 /GEN=phf5a /TID=Dr.17446.1 /CNT=9 /FEA=FLmRNA /TIER=FL+Stack /STK=6 /LL=286774 /UG=Dr.17446 /DEF=Danio rerio PHD finger protein 5A (phf5a), mRNA. /PROD=PHD finger protein 5A /FL=gb:AY099533.1 gb:NM_173266.1 gb:BC046093.1	597 e-0	2014	100	1e-21	1	GO:0006355 : regulation of transcription, DNA-dependent
Dr.676.1.S1_at	solute carrier family 25 (mitochondrial carrier; adenine nucleotide translocator), member 6	I	gb:BC050956.1 /DB_XREF=gi:29747824 /TID=Dr.676.1 /CNT=20 /FEA=mRNA /TIER=ConsEnd /STK=0 /UG=Dr.676 /UG_TITLE=Rerio, clone IMAGE:5915562, mRNA /DEF=Danio rerio, clone IMAGE:5915562, mRNA.	62 e-29	194	98	1e-20	10	GO:0006839 : mitochondrial transport
Dr.24950.1.S1_at	creatine kinase CKM3	I	gb:BC053305.1 /DB_XREF=gi:31419239 /TID=Dr.24950.1 /CNT=296 /FEA=FLmRNA /TIER=FL /STK=5 /UG=Dr.24950 /DEF=Danio rerio cDNA clone MGC:64204 IMAGE:6798937, complete cds. /PROD=Unknown (protein for MGC:64204) /FL=gb:BC053305.1	236 e-0	159	90	3e-18	14	GO:0008150 : biological_process
Dr.610.1.S1_at	heat shock protein 90-alpha	I	gb:NM_131328.1 /DB_XREF=gi:18858872 /GEN=hsp90a /TID=Dr.610.1 /CNT=30 /FEA=FLmRNA /TIER=FL+Stack /STK=15 /LL=30591 /UG=Dr.610 /DEF=Danio rerio heat shock protein 90-alpha (hsp90a), mRNA. /PROD=heat shock protein 90-alpha /FL=gb:NM_131328.1 gb:AF068773.1	134 e-0, 231 e-142	2668	86	7e-17	1	GO:0006986 : response to unfolded protein
Dr.18605.1.A1_at	GMFG glia maturation factor, gamma [ Homo sapiens ]	III	gb:BQ450059 /DB_XREF=gi:21253171 /DB_XREF=faa61b10.x1 /CLONE=IMAGE:5898187 /TID=Dr.18605.1 /CNT=5 /FEA=EST /TIER=ConsEnd /STK=2 /UG=Dr.18605 /UG_TITLE=Danio rerio transcribed sequence with moderate similarity to protein ref:NP_004868.1 (H.sapiens) glia maturation factor, gamma (Homo sapiens)	83 e-0, 84 e-0,	578	82	3e-16	3	GO:0006468 : protein amino acid phosphorylation GO:0008083 : growth factor activity
Dr.4219.1.S1_at	creatine kinase, brain	III	gb:BM342172 /DB_XREF=gi:18078872 /DB_XREF=fw87h01.x1 /CLONE=IMAGE:5617393 /TID=Dr.4219.1 /CNT=36 /FEA=EST /TIER=Stack /STK=10 /UG=Dr.4219 /UG_TITLE=Danio rerio transcribed sequence with moderate similarity to protein sp:P12277 (H.sapiens) KCRB_HUMAN Creatine kinase, B chain (B-CK)	101 e-52	159	82	6e-16	14	GO:0008150 : biological_process
Dr.4387.1.S1_at	keratin 4	III	gb:AW115891 /DB_XREF=gi:6082229 /DB_XREF=fi04g03.x1 /CLONE=IMAGE:2600212 /TID=Dr.4387.1 /CNT=629 /FEA=FLmRNA /TIER=Stack /STK=7 /LL=58021 /UG_GENE=krt4 /UG=Dr.4387 /UG_TITLE=keratin 4 /FL=gb:NM_131509.1 gb:AF134850.1	57 e-0	140	82	1e-15	13	GO:0050680 : negative regulation of epithelial cell proliferation
Dr.7105.1.S1_at	actin related protein 2/3 complex, subunit 1B	III	gb:BC053229.1 /DB_XREF=gi:31419514 /TID=Dr.7105.1 /CNT=60 /FEA=FLmRNA /TIER=FL+Stack /STK=7 /UG=Dr.7105 /DEF=Danio rerio cDNA clone MGC:64056 IMAGE:6793975, complete cds. /PROD=Unknown (protein for MGC:64056) /FL=gb:BC053229.1	25, e-0, 27, e-0, 249 e-0259 e-0, 272 e-0	597	74	2e-13	2	GO:0030833: regulation of actin filament polymerization
Dr.18282.3.S1_at	secreted acidic cysteine rich glycoprotein (osteonectin)	IV	gb:BG305371 /DB_XREF=gi:13102898 /DB_XREF=fm12e02.x1 /CLONE=IMAGE:4146123 /TID=Dr.18282.3 /CNT=248 /FEA=EST /TIER=Stack /STK=25 /LL=30082 /UG_GENE=p62 /UG=Dr.18282 /UG_TITLE=GAP-associated phosphoprotein p62	9 e-0	2268	70	4e-12	1	GO:0006412 : translation
Dr.20097.1.S1_s_at	collagen, type I, alpha 1	V	gb:BE201886 /DB_XREF=gi:8714060 /DB_XREF=fl02c11.x1 /TID=Dr.20097.1 /CNT=132 /FEA=mRNA /TIER=Stack /STK=10 /UG=Dr.20097 /UG_TITLE=Rerio partial mRNA for procollagen type I alpha 1 chain (col1A1 gene)	1 e-0	933	70	7e-12	7	GO:0006355 : regulation of transcription, DNA-dependent
Dr.11252.1.A1_at	creatine kinase, mitochondrial 2 (sarcomeric)	I	gb:BC047826.1 /DB_XREF=gi:29126847 /TID=Dr.11252.1 /CNT=18 /FEA=FLmRNA /TIER=FL+Stack /STK=11 /UG=Dr.11252 /DEF=Danio rerio, clone MGC:56085 IMAGE:5410429, mRNA, complete cds. /PROD=Unknown (protein for MGC:56085) /FL=gb:BC047826.1	12 e-0	106	68	9e-12	18	GO:0008150 : biological_process
Dr.1377.1.A1_at	collagen, type I, alpha 2	V	gb:AI331605 /DB_XREF=gi:4068164 /DB_XREF=fa99d08.x1 /TID=Dr.1377.1 /CNT=8 /FEA=EST /TIER=ConsEnd /STK=4 /UG=Dr.1377 /UG_TITLE=Danio rerio transcribed sequences	14 e-0	933	66	1e-11	7	GO:0001501 : skeletal development GO:0007169 : transmembrane receptor protein tyrosine kinase signaling pathway
DrAffx.2.1.S1_s_at	collagen, type I, alpha 1	V	gb:AY380819 /DB_XREF= /TID=DrAffx.2.1 /CNT=2 /FEA=FLmRNA /TIER=FL /STK=2 /NOTE=sequence(s) not in UniGene /DEF=Danio rerio runx2a type II transcript, complete cds. /PROD=runx2a /FL=gb:AY380819 gb:AY380817	1 e-0	933	70	2e-11	7	GO:0006355 : regulation of transcription, DNA-dependent
DrAffx.2.1.S1_at	collagen, type I, alpha 1	V	gb:AY380819 /DB_XREF= /TID=DrAffx.2.1 /CNT=2 /FEA=FLmRNA /TIER=FL /STK=2 /NOTE=sequence(s) not in UniGene /DEF=Danio rerio runx2a type II transcript, complete cds. /PROD=runx2a /FL=gb:AY380819 gb:AY380817	1 e-0	933	70	2e-11	7	GO:0006355 : regulation of transcription, DNA-dependent
Dr.6826.1.S1_at	collagen, type I, alpha 3	V	gb:BE017677 /DB_XREF=gi:8282125 /DB_XREF=fk82e04.x1 /TID=Dr.6826.1 /CNT=43 /FEA=mRNA /TIER=ConsEnd /STK=2 /UG=Dr.6826 /UG_TITLE=Rerio partial mRNA for collagen type I alpha 3 chain (col1A3 gene)	54 e-0	933	68	2e-11	7	GO:0030574 : collagen catabolic proces
Dr.12425.5.S1_a_at	ferritin, heavy chain	III	gb:AW232676 /DB_XREF=gi:6564979 /DB_XREF=fj24c01.x1 /TID=Dr.12425.5 /CNT=29 /FEA=EST /TIER=Stack /STK=7 /UG=Dr.12425 /UG_TITLE=Rerio type I keratin mRNA, partial cds	83 e-0, 84 e-0,	2245	66	2e-11	2	GO:0006879 : cellular iron ion homeostasis
Dr.12425.5.S1_a_at	ferritin, heavy chain	III	gb:AW232676 /DB_XREF=gi:6564979 /DB_XREF=fj24c01.x1 /TID=Dr.12425.5 /CNT=29 /FEA=EST /TIER=Stack /STK=7 /UG=Dr.12425 /UG_TITLE=Rerio type I keratin mRNA, partial cds	83 e-0, 84 e-0,	285	66	2e-11	24	GO:0006879 : cellular iron ion homeostasis
Dr.12425.5.S1_at	similar to Ferritin heavy chain (Ferritin H subunit) (Proliferation-inducing gene 15 protein) /// similar to Ferritin heavy chain (Ferritin H subunit)	V	gb:AW232676 /DB_XREF=gi:6564979 /DB_XREF=fj24c01.x1 /TID=Dr.12425.5 /CNT=29 /FEA=EST /TIER=Stack /STK=7 /UG=Dr.12425 /UG_TITLE=Rerio type I keratin mRNA, partial cds	9 e-0	2245	66	2e-11	2	GO:0006879 : cellular iron ion homeostasis
Dr.12425.5.S1_at	similar to Ferritin heavy chain (Ferritin H subunit) (Proliferation-inducing gene 15 protein) /// similar to Ferritin heavy chain (Ferritin H subunit)	V	gb:AW232676 /DB_XREF=gi:6564979 /DB_XREF=fj24c01.x1 /TID=Dr.12425.5 /CNT=29 /FEA=EST /TIER=Stack /STK=7 /UG=Dr.12425 /UG_TITLE=Rerio type I keratin mRNA, partial cds	83 e-0, 84 e-0	285	66	2e-11	24	GO:0006879 : cellular iron ion homeostasis
Dr.10624.2.S1_a_at	similar to natural killer enhancing factor/peroxiredoxin 1	III	gb:CD594679 /DB_XREF=gi:31776129 /DB_XREF=RK093A2G11.T3 /CLONE=RK093A2G11 /TID=Dr.10624.2 /CNT=7 /FEA=EST /TIER=ConsEnd /STK=0 /UG=Dr.10624 /UG_TITLE=Danio rerio transcribed sequence with moderate similarity to protein sp:Q06830 (H.sapiens) PDX1_HUMAN Peroxiredoxin 1 (Thioredoxin peroxidase 2) (Thioredoxin-dependent peroxide reductase 2) (Proliferation-associated protein PAG) (Natural killer cell…	72 e-15, 73 e-12	479	66	2e-11	10	GO:0042098 : T cell proliferation GO:0006916 : anti-apoptosis GO:0043524 : negative regulation of neuron apoptosis
Dr.10624.2.S1_at	similar to natural killer enhancing factor/peroxiredoxin 1	III	gb:CD594679 /DB_XREF=gi:31776129 /DB_XREF=RK093A2G11.T3 /CLONE=RK093A2G11 /TID=Dr.10624.2 /CNT=7 /FEA=EST /TIER=ConsEnd /STK=0 /UG=Dr.10624 /UG_TITLE=Danio rerio transcribed sequence with moderate similarity to protein sp:Q06830 (H.sapiens) PDX1_HUMAN Peroxiredoxin 1 (Thioredoxin peroxidase 2) (Thioredoxin-dependent peroxide reductase 2) (Proliferation-associated protein PAG) (Natural killer cell…	72 e-15, 73 e-12	479	66	2e-11	10	GO:0042098 : T cell proliferation GO:0006916 : anti-apoptosis GO:0043524 : negative regulation of neuron apoptosis
Dr.5521.1.S1_at	collagen, type I, alpha 2	V	gb:BI707807 /DB_XREF=gi:15683502 /DB_XREF=fs37g05.x1 /CLONE=IMAGE:5070129 /TID=Dr.5521.1 /CNT=65 /FEA=mRNA /TIER=Stack /STK=13 /UG=Dr.5521 /UG_TITLE=Rerio mRNA for procollagen type I alpha 2 chain (col1A2 gene)	14 e-0	923	68	3e-11	20	GO:0001501 : skeletal development GO:0007169 : transmembrane receptor protein tyrosine kinase signaling pathway
DrAffx.1.56.S1_at	SPI1 spleen focus forming virus (SFFV) proviral integration oncogene spi1 [ Homo sapiens ]	V	gb:AF321099.1 /DB_XREF=gi:21489670 /GEN=pu1 /TID=DrAffx.1.56 /CNT=1 /FEA=FLmRNA /TIER=FL /STK=1 /NOTE=sequence(s) not in UniGene /DEF=Danio rerio transcription factor SPI-1 (pu1) mRNA, complete cds. /PROD=transcription factor SPI-1 /FL=gb:AF321099.1	399 e-33	2581	66	3e-11	1	GO:0045646 : regulation of erythrocyte differentiation GO:0000122 : negative regulation of transcription from RNA polymerase II promoter
Dr.14988.1.S1_at	Snrpd3 small nuclear ribonucleoprotein D3 [ Mus musculus ]	II	gb:BI983364 /DB_XREF=gi:16373846 /DB_XREF=ft70g03.x1 /CLONE=IMAGE:5158829 /TID=Dr.14988.1 /CNT=4 /FEA=EST /TIER=ConsEnd /STK=2 /UG=Dr.14988 /UG_TITLE=Danio rerio transcribed sequence with strong similarity to protein sp:P43331 (H.sapiens) SMD3_HUMAN Small nuclear ribonucleoprotein Sm D3 (snRNP core protein D3) (Sm-D3)	157 e-0	349	60	9e-10	2	GO:0008380 : RNA splicing
Dr.6826.1.S1_at	collagen, type I, alpha 3	V	gb:BE017677 /DB_XREF=gi:8282125 /DB_XREF=fk82e04.x1 /TID=Dr.6826.1 /CNT=43 /FEA=mRNA /TIER=ConsEnd /STK=2 /UG=Dr.6826 /UG_TITLE=Rerio partial mRNA for collagen type I alpha 3 chain (col1A3 gene)	54 e-0	923	62	1e-09	20	GO:0030574 : collagen catabolic proces
Dr.20928.1.S1_at	parvalbumin isoform 1d	I	gb:AF467914.1 /DB_XREF=gi:28194097 /TID=Dr.20928.1 /CNT=71 /FEA=FLmRNA /TIER=FL /STK=5 /UG=Dr.20928 /DEF=Danio rerio parvalbumin isoform 1d mRNA, complete cds. /PROD=parvalbumin isoform 1d /FL=gb:AF467914.1	305 e-0	341	60	1e-09	1	GO:0005262 : calcium channel activity
Dr.20928.1.S1_at	parvalbumin isoform 1d	I	gb:AF467914.1 /DB_XREF=gi:28194097 /TID=Dr.20928.1 /CNT=71 /FEA=FLmRNA /TIER=FL /STK=5 /UG=Dr.20928 /DEF=Danio rerio parvalbumin isoform 1d mRNA, complete cds. /PROD=parvalbumin isoform 1d /FL=gb:AF467914.1	305 e-0	916	60	1e-09	1	GO:0005262 : calcium channel activity
Dr.676.1.S1_at	solute carrier family 25 (mitochondrial carrier; adenine nucleotide translocator), member 6	I	gb:BC050956.1 /DB_XREF=gi:29747824 /TID=Dr.676.1 /CNT=20 /FEA=mRNA /TIER=ConsEnd /STK=0 /UG=Dr.676 /UG_TITLE=Rerio, clone IMAGE:5915562, mRNA /DEF=Danio rerio, clone IMAGE:5915562, mRNA.	62 e-29	422	60	2e-09	1	GO:0006839 : mitochondrial transport
Dr.12425.6.S1_x_at	ferritin, heavy chain	III	gb:BI708028 /DB_XREF=gi:15683723 /DB_XREF=fs40h11.x1 /CLONE=IMAGE:5070572 /TID=Dr.12425.6 /CNT=8 /FEA=EST /TIER=Stack /STK=7 /UG=Dr.12425 /UG_TITLE=Rerio type I keratin mRNA, partial cds	83 e-0, 84 e-0,	2245	58	3e-09	2	GO:0006879 : cellular iron ion homeostasis
Dr.4217.1.S1_at	ribophorin II	III	gb:BC046052.1 /DB_XREF=gi:28279253 /TID=Dr.4217.1 /CNT=48 /FEA=FLmRNA /TIER=FL+Stack /STK=12 /UG=Dr.4217 /DEF=Danio rerio, Similar to ribophorin II, clone MGC:56291 IMAGE:5602847, mRNA, complete cds. /PROD=Similar to ribophorin II /FL=gb:BC046052.1	30 e-0	913	60	4e-09	2	GO:0018279 : protein amino acid N-linked glycosylation via asparagine
Dr.989.1.S1_at	similar to SERP1 (Ribosome attached membrane protein 4)	III	gb:BC049018.1 /DB_XREF=gi:29124440 /TID=Dr.989.1 /CNT=26 /FEA=FLmRNA /TIER=FL+Stack /STK=12 /UG=Dr.989 /DEF=Danio rerio, Similar to ribosome associated membrane protein 4, clone MGC:56419 IMAGE:5605478, mRNA, complete cds. /PROD=Similar to ribosome associated membrane protein4 /FL=gb:BC049018.1	163 e-0	1101	58	5e-09	1	GO:0006950 : response to stress
Dr.12425.2.S1_a_at	ferritin, heavy chain	V	gb:BM141472 /DB_XREF=gi:21631285 /DB_XREF=ZFT336 /TID=Dr.12425.2 /CNT=184 /FEA=EST /TIER=Stack /STK=98 /UG=Dr.12425 /UG_TITLE=Rerio type I keratin mRNA, partial cds	83 e-0, 84 e-0,	2245	58	6e-09	2	GO:0006879 : cellular iron ion homeostasis
Dr.12425.2.S1_a_at	ferritin, heavy chain	V	gb:BM141472 /DB_XREF=gi:21631285 /DB_XREF=ZFT336 /TID=Dr.12425.2 /CNT=184 /FEA=EST /TIER=Stack /STK=98 /UG=Dr.12425 /UG_TITLE=Rerio type I keratin mRNA, partial cds	83 e-0, 84 e-0,	285	58	6e-09	24	GO:0006879 : cellular iron ion homeostasis
Dr.16078.1.S1_at	decorin	VI	gb:BC044206.1 /DB_XREF=gi:28278024 /TID=Dr.16078.1 /CNT=20 /FEA=FLmRNA /TIER=FL /STK=3 /LL=64698 /UG_GENE=dcn /UG=Dr.16078 /DEF=Danio rerio, clone MGC:56723 IMAGE:2601494, mRNA, complete cds. /PROD=Unknown (protein for MGC:56723) /FL=gb:BC044206.1	255 e-0, 80 e-0	2861	58	2e-08	1
Dr.20097.1.S1_s_at	collagen, type I, alpha 1	V	gb:BE201886 /DB_XREF=gi:8714060 /DB_XREF=fl02c11.x1 /TID=Dr.20097.1 /CNT=132 /FEA=mRNA /TIER=Stack /STK=10 /UG=Dr.20097 /UG_TITLE=Rerio partial mRNA for procollagen type I alpha 1 chain (col1A1 gene)	1 e-0	1993	58	3e-08	3	GO:0006355 : regulation of transcription, DNA-dependent
Dr.12425.6.S1_x_at	ferritin, heavy chain	III	gb:BI708028 /DB_XREF=gi:15683723 /DB_XREF=fs40h11.x1 /CLONE=IMAGE:5070572 /TID=Dr.12425.6 /CNT=8 /FEA=EST /TIER=Stack /STK=7 /UG=Dr.12425 /UG_TITLE=Rerio type I keratin mRNA, partial cds	83 e-0, 84 e-0,	285	54	5e-08	24	GO:0006879 : cellular iron ion homeostasis
Dr.20602.1.S1_at	transgelin/SM22alpha	IV	gb:BQ074014 /DB_XREF=gi:19903051 /DB_XREF=fz34c04.x1 /TID=Dr.20602.1 /CNT=7 /FEA=EST /TIER=ConsEnd /STK=1 /UG=Dr.20602 /UG_TITLE=Danio rerio transcribed sequence with moderate similarity to protein pir:JS0774 (H.sapiens) JS0774 smooth muscle protein SM22 - human	491 e-0,	590	54	7e-08	3	GO:0007517 : muscle developmen
Dr.2188.1.S1_at	glycerol-3-phosphate dehydrogenase 1 (soluble)	III	gb:BC053116.1 /DB_XREF=gi:31419401 /TID=Dr.2188.1 /CNT=10 /FEA=FLmRNA /TIER=FL /STK=1 /UG=Dr.2188 /DEF=Danio rerioglycerol-3-phosphate dehydrogenase 1, mRNA (cDNA clone MGC:63859 IMAGE:6789017), complete cds. /PROD=glycerol-3-phosphate dehydrogenase 1 /FL=gb:BC053116.1	83 e-0, 84 e-0,	2676	52	5e-07	1	GO:0005975 : carbohydrate metabolic proces
Dr.8723.1.S1_at	thioredoxin 1 musmusculus	III	gb:BI864002 /DB_XREF=gi:16057135 /DB_XREF=ft16f07.x1 /CLONE=IMAGE:5081629 /TID=Dr.8723.1 /CNT=12 /FEA=EST /TIER=Stack /STK=6 /UG=Dr.8723 /UG_TITLE=Danio rerio transcribed sequence with weak similarity to protein sp:P10599 (H.sapiens) THIO_HUMAN Thioredoxin (ATL-derived factor) (ADF) (Surface associated sulphydryl protein) (SASP)	221 e-0 danre e-5 mouse	468	50	9e-07	22	GO:0045454 : cell redox homeostasi
Dr.59.1.S1_at	annexin A1a	IV	gb:AY178793.1 /DB_XREF=gi:27762255 /TID=Dr.59.1 /CNT=112 /FEA=FLmRNA /TIER=FL+Stack /STK=37 /UG=Dr.59 /DEF=Danio rerio annexin 1a mRNA, complete cds. /PROD=annexin 1a /FL=gb:AY178793.1 gb:BC053190.1	108 e-0, 5 e-11	1668	50	2e-06	3	GO:0006816 calcium transport
Dr.4048.1.S1_at	similar to cathepsin K preproprotein	V	protein processing	gb:AL926284 /DB_XREF=gi:23192864 /DB_XREF=AL926284 /CLONE=167-F11-2 /TID=Dr.4048.1 /CNT=13 /FEA=EST /TIER=ConsEnd /STK=1 /UG=Dr.4048 /UG_TITLE=Danio rerio transcribed sequence with weak similarity to protein pdb:7PCK (H.sapiens) A Chain A, Crystal Structure Of Wild Type Human Procathepsin K	513	50	2e-06	11
Dr.1691.4.A1_at	karyopherin alpha 2	III	gb:BI878593 /DB_XREF=gi:16085864 /DB_XREF=fl80c10.x1 /CLONE=IMAGE:3820050 /TID=Dr.1691.4 /CNT=38 /FEA=EST /TIER=Stack /STK=17 /LL=30733 /UG_GENE=rrm2 /UG=Dr.1691 /UG_TITLE=ribonucleotide reductase protein r2 class I	330 e-0	1448	48	4e-06	1	GO:0006606 : protein import into nucleus
Dr.4556.1.S1_at	replication protein A2	III	gb:NM_131711.1 /DB_XREF=gi:18859320 /GEN=rpa /TID=Dr.4556.1 /CNT=18 /FEA=FLmRNA /TIER=FL+Stack /STK=6 /LL=65226 /UG=Dr.4556 /DEF=Danio rerio replication protein A (rpa), mRNA. /PROD=replication protein A /FL=gb:AY007304.1 gb:NM_131711.1	165 e-0	2260	48	7e-06	1	GO:0006260 : DNA replication
Dr.7502.1.A1_at	similar to myosin binding protein C slow-type	I	gb:AW116863 /DB_XREF=gi:6083201 /DB_XREF=fi20g09.x1 /CLONE=IMAGE:2601760 /TID=Dr.7502.1 /CNT=159 /FEA=EST /TIER=ConsEnd /STK=2 /UG=Dr.7502 /UG_TITLE=Danio rerio transcribed sequence with weak similarity to protein pir:S36846 (H.sapiens) S36846 myosin-binding protein C, slow-type muscle - human	609 e-0	2647	48	7e-06	1	GO:0060048 : cardiac muscle contraction GO:0008016 : regulation of heart contraction GO:0006941 : striated muscle contraction GO:0003007 : heart morphogenesis
Dr.676.1.S1_at	solute carrier family 25 (mitochondrial carrier, adenine nucleotide translocator), member 4	I	gb:BC050956.1 /DB_XREF=gi:29747824 /TID=Dr.676.1 /CNT=20 /FEA=mRNA /TIER=ConsEnd /STK=0 /UG=Dr.676 /UG_TITLE=Rerio, clone IMAGE:5915562, mRNA /DEF=Danio rerio, clone IMAGE:5915562, mRNA.	62 e-0	1009	48	9e-06	4	GO:0006839 : mitochondrial transport
