# Supplementary material for: Analysis of newly established EST databases reveals similarities between heart regeneration in newt and fish
Source: BMC Genomics. 2010 Jan 4;11:4. doi: 10.1186/1471-2164-11-4 (PMC2823690; doi:10.1186/1471-2164-11-4)
Supplement: Additional file 5 — Numbers of newt and zebrafish proteins annotated to preselected sub nodes of GO:0008150: biological process. To the GO term sub nodes GO:0008219: cell death, GO:0016477: cell migration, GO:0030154: cell differentiation, GO:0007049: cell cycle, GO:0000278: mitotic cell cycle, GO:0040007: growth, GO:0007275: development, GO:0008283: cell proliferation, GO:0051301: cell division, GO:0007166: cell surface receptor linked signal transduction, GO:0030522: intracellular receptor-mediated signaling pathway, GO:0050851: antigen receptor-mediated signaling pathway, GO:0042060: wound healing, GO:0006936: muscle contraction and GO:0008015: circulation, the number of proteins within daughter nodes was determined for newt and zebrafish and compared to the number of proteins deposited in the GOA database. The ratio of abundance was determined by dividing the number of annotated proteins within a daughter node to the total number of proteins annotated to GO: 0008150: biological process. [file 1471-2164-11-4-S5.XLS]

## Sheet: Biological Process Numbers
GO Term	GOA Numbers	Newt Numbers	Zebrafish numbers	Ratio GOA	Ratio Newt	Ratio Zebrafish	Fold enrichment Newt	Fold enrichment Zebrafish	Ratio newt/zebrafish	Overall ratio newt/zebrafish
GO:0008150: biological process	168579	1043	244	1	1	1	1	1	1	1.236
GO:0008219: cell death	2743	138	28	0.0162713	0.132311	0.114754	8.13153	7.05255	1.15299
GO:0016477: cell migration	1432	61	13	0.00849453	0.0584851	0.0532787	6.88503	6.27211	1.09772
GO:0030154: cell differentiation	5632	178	40	0.0334087	0.170662	0.163934	5.1083	4.90694	1.04104
GO:0007049: cell cycle	3559	157	42	0.0211118	0.150527	0.172131	7.13002	8.15333	0.874492
GO:0000278: mitotic cell cycle	1790	72	21	0.0106182	0.0690316	0.0860656	6.50128	8.1055	0.802082
GO:0040007: growth	4167	60	11	0.0247184	0.0575264	0.045082	2.32727	1.82382	1.27604
GO:0007275: development	15176	351	74	0.0900231	0.336529	0.303279	3.73826	3.3689	1.10964
GO:0008283: cell proliferation	2328	107	27	0.0138095	0.102589	0.110656	7.42882	8.01299	0.927098
GO:0051301: cell division	1275	84	17	0.00756322	0.0805369	0.0696721	10.6485	9.21197	1.15594
GO:0007166: cell surface receptor linked signal transduction	6097	94	24	0.036167	0.0901246	0.0983607	2.4919	2.71962	0.916267
GO:0030522: intracellular receptor-mediated signaling pathway	142	13	1	0.000842335	0.012464	0.00409836	14.797	4.86548	3.04123
GO:0050851: antigen receptor-mediated signaling pathway	98	6	0	0.00058133	0.00575264	0	9.89565	0	#DIV/0!
GO:0042060: wound healing	388	32	8	0.00230159	0.0306807	0.0327869	13.3302	14.2453	0.935762
GO:0006936: muscle contraction	425	71	7	0.00252107	0.0680729	0.0286885	27.0015	11.3795	2.37283
GO:0008015: circulation	527	39	11	0.00312613	0.0373921	0.045082	11.9612	14.421	0.829426

## Sheet: Cell death Numbers
GO Term	GOA Numbers	Newt Numbers	Zebrafish numbers	Ratio GOA	Ratio Newt	Ratio Zebrafish	Fold enrichment Newt	Fold enrichment Zebrafish	Ratio newt/zebrafish
GO:0008219, Typ: P Name cell death	2743	138	27	0.0162713	0.132311	0.110656	8.13153	6.80067	1.1957
GO:0001906, Typ: P Name: cell killing	189	9	2	0.00112114	0.00862895	0.00819672	7.69662	7.31109	1.05273
GO:0001909, Typ: P Name: leukocyte mediated cytotoxicity	85	8	2	0.000504215	0.00767018	0.00819672	15.2121	16.2564	0.935762
GO:0001788, Typ: P Name: antibody-dependent cellular cytotoxicity	6	1	0	3.55916e-05	0.000958773	0	26.9382	0	#DIV/0!
GO:0001913, Typ: P Name: T cell mediated cytotoxicity	33	3	0	0.000195754	0.00287632	0	14.6935	0	#DIV/0!
GO:0042267, Typ: P Name: natural killer cell mediated cytotoxicity	50	7	2	0.000296597	0.00671141	0.00819672	22.6281	27.6359	0.818792
GO:0019835, Typ: P Name: cytolysis	61	7	1	0.000361848	0.00671141	0.00409836	18.5476	11.3262	1.63758
GO:0019836, Typ: PName: hemolysis of host red blood cells	62	1	0	0.00036778	0.000958773	0	2.60692	0	#DIV/0!
GO:0012501, Typ: P Name: programmed cell death	2557	133	25	0.015168	0.127517	0.102459	8.40698	6.75496	1.24456
GO:0009626, Typ: P Name: hypersensitive response	39	3	1	0.000231346	0.00287632	0.00409836	12.433	17.7153	0.701822
GO:0048102, Typ: P Name: autophagic cell death	79	11	5	0.000468623	0.0105465	0.0204918	22.5053	43.7277	0.514669
GO:0006915, Typ: P Name: apoptosis	2346	119	22	0.0139163	0.114094	0.0901639	8.19857	6.47901	1.26541
GO:0042981, Typ: P Name: regulation of apoptosis	1877	111	19	0.0111342	0.106424	0.0778689	9.55824	6.99364	1.36671
GO:0043065, Typ: P Name: positive regulation of apoptosis	886	45	8	0.0052557	0.0431448	0.0327869	8.20915	6.23835	1.31592
GO:0006917, Typ: P Name: induction of apoptosis	652	35	5	0.00386762	0.033557	0.0204918	8.6764	5.29829	1.63758
GO:0008629, Typ: P Name: induction of apoptosis by intracellular signals	117	8	1	0.000694037	0.00767018	0.00409836	11.0516	5.90511	1.87152
GO:0008630, Typ: P Name: DNA dam. resp., sig. Transd. Res. in ind. of apopt.	73	4	1	0.000433031	0.00383509	0.00409836	8.85638	9.46435	0.935762
GO:0008631, Typ: P Name: induction of apoptosis by oxidative stress	14	4	0	8.30471e-05	0.00383509	0	46.1797	0	#DIV/0!
GO:0008624, Typ: P Name: induction of apoptosis by extracellular signals	89	4	0	0.000527942	0.00383509	0	7.26422	0	#DIV/0!
GO:0008625, Typ: P Name: induction of apoptosis via death domain receptors	24	1	0	0.000142366	0.000958773	0	6.73454	0	#DIV/0!
GO:0043066, Typ: P Name: negative regulation of apoptosis	874	61	7	0.00518451	0.0584851	0.0286885	11.2807	5.5335	2.03862
GO:0006916, Typ: P Name: anti-apoptosis	480	52	7	0.00284733	0.0498562	0.0286885	17.5098	10.0756	1.73784
GO:0006925, Typ: P Name: inflammatory cell apoptosis	5	1	0	2.96597e-05	0.000958773	0	32.3258	0	#DIV/0!
GO:0006927, Typ: P Name: transformed cell apoptosis	12	1	0	7.11832e-05	0.000958773	0	13.4691	0	#DIV/0!
GO:0051402, Typ: P Name: neuron apoptosis	213	6	1	0.0012635	0.00575264	0.00409836	4.55293	3.24365	1.40364
GO:0043523, Typ: P Name: regulation of neuron apoptosis	196	6	1	0.00116266	0.00575264	0.00409836	4.94783	3.52499	1.40364
GO:0043524, Typ: P Name: negative regulation of neuron apoptosis	111	5	1	0.000658445	0.00479386	0.00409836	7.28058	6.2243	1.1697
GO:0008632, Typ: P Name: apoptotic program	363	16	1	0.00215329	0.0153404	0.00409836	7.12414	1.9033	3.74305
GO:0006919, Typ: P Name: caspase activation	133	11	0	0.000788948	0.0105465	0	13.3678	0	#DIV/0!
GO:0008635, Typ: P Name: caspase activation via cytochrome c	42	2	0	0.000249141	0.00191755	0	7.69662	0	#DIV/0!
GO:0006921, Typ: P Name: disassembly of cell structures during apoptosis	106	3	1	0.000628785	0.00287632	0.00409836	4.5744	6.5179	0.701822
GO:0006309, Typ: P Name: DNA fragmentation during apoptosis	93	3	1	0.00055167	0.00287632	0.00409836	5.21384	7.42901	0.701822
GO:0008633, Typ: P Name: activation of pro-apoptotic gene products	44	1	0	0.000261005	0.000958773	0	3.67339	0	#DIV/0!
GO:0001836, Typ: P Name: release of cytochrome c from mitochondria	55	1	0	0.000326257	0.000958773	0	2.93871	0	#DIV/0!
GO:0008637, Typ: P Name: apoptotic mitochondrial changes	78	4	1	0.000462691	0.00383509	0.00409836	8.28866	8.85766	0.935762
GO:0030262, Typ: P Name: apoptotic nuclear changes	112	4	0?????	0.000664377	0.00383509	#VALUE!	5.77246	#VALUE!	#VALUE!
GO:0006309, Typ: P Name: DNA fragmentation during apoptosis	93	3	1	0.00055167	0.00287632	0.00409836	5.21384	7.42901	0.701822

## Sheet: Cell Migration numbers
GO Term	GOA Numbers	Newt Numbers	Zebrafish numbers	Ratio GOA	Ratio Newt	Ratio Zebrafish	Fold enrichment Newt	Fold enrichment Zebrafish	Ratio newt/zebrafish
GO:0016477, Typ: P Name: cell migration	1432	61	13	0.00849453	0.0584851	0.0532787	6.88503	6.27211	1.09772
GO:0030334, Typ: P Name: regulation of cell migration	310	11	3	0.0018389	0.0105465	0.0122951	5.73522	6.68611	0.857782
GO:0030335, Typ: P Name: positive regulation of cell migration	116	3	2	0.000688105	0.00287632	0.00819672	4.18006	11.912	0.350911
GO:0030336, Typ: P Name: negative regulation of cell migration	85	3	0	0.000504215	0.00287632	0	5.70455	0	#DIV/0!
GO:0006929, Typ: P Name: substrate-bound cell migration	23	4	2	0.000136435	0.00383509	0.00819672	28.1094	60.078	0.467881
GO:0006930, Typ: P Name: substrate-bound cell migration, cell extension	10	4	1	5.93194e-05	0.00383509	0.00409836	64.6516	69.0898	0.935762
GO:0043542, Typ: P Name: endothelial cell migration	59	5	1	0.000349984	0.00479386	0.00409836	13.6974	11.7101	1.1697
GO:0043534, Typ: P Name: blood vessel endothelial cell migration	33	4	1	0.000195754	0.00383509	0.00409836	19.5914	20.9363	0.935762
GO:0050900, Typ: P Name: leukocyte migration	131	6	0	0.000777084	0.00575264	0	7.40285	0	#DIV/0!
GO:0030595, Typ: P Name: leukocyte chemotaxis	85	2	0	0.000504215	0.00191755	0	3.80303	0	#DIV/0!
GO:0030593, Typ: P Name: neutrophil chemotaxis	52	1	0	0.000308461	0.000958773	0	3.10825	0	#DIV/0!
GO:0048246, Typ: P Name: macrophage chemotaxis	8	1	0	4.74555e-05	0.000958773	0	20.2036	0	#DIV/0!
GO:0001764, Typ: P Name: neuron migration	150	10	1	0.000889791	0.00958773	0.00409836	10.7753	4.60598	2.33941
GO:0007411, Typ: P Name: axon guidance	407	21	5	0.0024143	0.0201342	0.0204918	8.33958	8.48768	0.98255
GO:0048846, Typ: P Name: axon extension involved in axon guidance	11	1	0	6.52513e-05	0.000958773	0	14.6935	0	#DIV/0!
GO:0048843, Typ: P Name: neg. regul. of axon extens. involved in axon guidance	6	1	0	3.55916e-05	0.000958773	0	26.9382	0	#DIV/0!
GO:0008045, Typ: P Name: motor axon guidance	69	2	0	0.000409304	0.00191755	0	4.6849	0	#DIV/0!

## Sheet: Wound Healing Numbers
GO Term	GOA Numbers	Newt Numbers	Zebrafish numbers	Ratio GOA	Ratio Newt	Ratio Zebrafish	Fold enrichment Newt	Fold enrichment Zebrafish	Ratio newt/zebrafish
GO:0042060, Typ: P Name: wound healing	388	32	8	0.00230159	0.0306807	0.0327869	13.3302	14.2453	0.935762
GO:0001778, Typ: P Name: plasma membrane repair	8	5	1	4.74555e-05	0.00479386	0.00409836	101.018	86.3622	1.1697
GO:0007596, Typ: P Name: blood coagulation	180	21	2	0.00106775	0.0201342	0.00819672	18.8567	7.67664	2.45638
GO:0030168, Typ: P Name: platelet activation	67	3	0	0.00039744	0.00287632	0	7.23712	0	#DIV/0!
GO:0030193, Typ: P Name: regulation of blood coagulation	57	10	1	0.00033812	0.00958773	0.00409836	28.356	12.121	2.33941
GO:0030195, Typ: P Name: negative regulation of blood coagulation	42	10	1	0.000249141	0.00958773	0.00409836	38.4831	16.4499	2.33941
GO:0042730, Typ: P Name: fibrinolysis	22	10	1	0.000130503	0.00958773	0.00409836	73.4677	31.4044	2.33941
GO:0051917, Typ: P Name: regulation of fibrinolysis	7	6	0	4.15236e-05	0.00575264	0	138.539	0	#DIV/0!

## Sheet: Cell Diff. Numbers
GO Term	GOA Numbers	Newt Numbers	Zebrafish numbers	Ratio GOA	Ratio Newt	Ratio Zebrafish		Fold enrichment Newt	Fold enrichment Zebrafish	Ratio newt/zebrafish
GO:0030154, Typ: P Nam: cell differentiation	5632	178	41	0.0334087	0.170662	0.168033		5.1083	5.02962	1.01564
GO:0002521, Typ: P Name: leukocyte differentiation	442	13	4	0.00262192	0.012464	0.0163934		4.75379	6.25247	0.760307
GO:0030098, Typ: P Name: lymphocyte differentiation	322	9	2	0.00191008	0.00862895	0.00819672		4.51758	4.29129	1.05273
GO:0030183, Typ: P Name: B cell differentiation	126	2	0	0.000747424	0.00191755	0		2.56554	0	#DIV/0!
GO:0045577, Typ: P Name: regulation of B cell differentiation	36	2	0	0.00021355	0.00191755	0		8.97939	0	#DIV/0!
GO:0045578, Typ: P Name: negative regulation of B cell differentiation	4	2	0	2.37277e-05	0.00191755	0		80.8145	0	#DIV/0!
GO:0030217, Typ: P Name: T cell differentiation	221	6	2	0.00131096	0.00575264	0.00819672		4.38812	6.25247	0.701822
GO:0045580, Typ: P Name: regulation of T cell differentiation	91	4	2	0.000539806	0.00383509	0.00819672		7.10457	15.1846	0.467881
GO:0045582, Typ: P Name: positive regulation of T cell differentiation	64	4	2	0.000379644	0.00383509	0.00819672		10.1018	21.5905	0.467881
GO:0045585, Typ: P Name: positive regulation of cytotoxic T cell differentiation	3	4	2	1.77958e-05	0.00383509	0.00819672		215.505	460.598	0.467881
GO:0002573, Typ: P Name: myeloid leukocyte differentiation	135	5	2	0.000800811	0.00479386	0.00819672		5.98626	10.2355	0.584851
GO:0030224, Typ: P Name: monocyte differentiation	20	4	0	0.000118639	0.00383509	0		32.3258	0	#DIV/0!
GO:0030225, Typ: P Name: macrophage differentiation	34	1	1	0.000201686	0.000958773	0.00409836		4.75379	20.3205	0.233941
GO:0030851, Typ: P Name: granulocyte differentiation	17	1	1	0.000100843	0.000958773	0.00409836		9.50759	40.641	0.233941
GO:0030855, Typ: P Name: epithelial cell differentiation	155	12	2	0.00091945	0.0115053	0.00819672		12.5132	8.91481	1.40364
GO:0030856, Typ: P Name: regulation of epithelial cell differentiation	34	5	0	0.000201686	0.00479386	0		23.769	0	#DIV/0!
GO:0030859, Typ: P Name: polarized epithelial cell differentiation	17	4	0	0.000100843	0.00383509	0		38.0303	0	#DIV/0!
GO:0030860, Typ: P Name: regulation of polarized epithelial cell differentiation	1	4	0	5.93194e-06	0.00383509	0		646.516	0	#DIV/0!
GO:0048762, Typ: P Name: mesenchymal cell differentiation	143	5	2	0.000848267	0.00479386	0.00819672		5.65136	9.6629	0.584851
GO:0014031, Typ: P Name: mesenchymal cell development	136	5	2	0.000806743	0.00479386	0.00819672		5.94224	10.1603	0.584851
GO:0014033, Typ: P Name: neural crest cell differentiation	104	5	2	0.000616921	0.00479386	0.00819672		7.77062	13.2865	0.584851
GO:0014032, Typ: P Name: neural crest cell development	98	5	2	0.00058133	0.00479386	0.00819672		8.24638	14.0999	0.584851
GO:0001755, Typ: P Name: neural crest cell migration	70	2	1	0.000415236	0.00191755	0.00409836		4.61797	9.86996	0.467881
GO:0045446, Typ: P Name: endothelial cell differentiation	51	1	3	0.000302529	0.000958773	0.0122951		3.1692	40.641	0.0779802
GO:0001885, Typ: P Name: endothelial cell development	22	1	1	0.000130503	0.000958773	0.00409836		7.34677	31.4044	0.233941
GO:0008065, Typ: P Name: establishment of blood-nerve barrier	6	1	1	3.55916e-05	0.000958773	0.00409836		26.9382	115.15	0.233941
GO:0035051, Typ: P Name: cardiac cell differentiation	90	5	0	0.000533874	0.00479386	0		8.97939	0	#DIV/0!
GO:0010002, Typ: P Name: cardioblast differentiation	43	1	0	0.000255073	0.000958773	0		3.75881	0	#DIV/0!
GO:0055007, Typ: P Name: cardiac muscle cell differentiation	35	4	0	0.000207618	0.00383509	0		18.4719	0	#DIV/0!
GO:0055011, Typ: P Name: atrial cardiac muscle cell differentiation	2	4	0	1.18639e-05	0.00383509	0		323.258	0	#DIV/0!
GO:0055014, Typ: P Name: atrial cardiac muscle cell development	2	4	0	1.18639e-05	0.00383509	0		323.258	0	#DIV/0!
GO:0055004, Typ: P Name: atrial cardiac myofibril development	2	4	0	1.18639e-05	0.00383509	0		323.258	0	#DIV/0!
GO:0042692, Typ: P Name: muscle cell differentiation	309	39	3	0.00183297	0.0373921	0.0122951		20.3998	6.70774	3.04123
GO:0051147, Typ: P Name: regulation of muscle cell differentiation	46	1	1	0.000272869	0.000958773	0.00409836		3.51367	15.0195	0.233941
GO:0051148, Typ: P Name: negative regulation of muscle cell differentiation	22	1	0	0.000130503	0.000958773	0		7.34677	0	#DIV/0!
GO:0051154, Typ: P Name: negative regulation of striated muscle cell differentiation	2	1	0	1.18639e-05	0.000958773	0		80.8145	0	#DIV/0!
GO:0042693, Typ: P Name: muscle cell fate commitment	17	2	0	0.000100843	0.00191755	0		19.0152	0	#DIV/0!
GO:0042694, Typ: P Name: muscle cell fate specification	8	2	0	4.74555e-05	0.00191755	0		40.4072	0	#DIV/0!
GO:0045445, Typ: P Name: myoblast differentiation	199	33	2	0.00118046	0.0316395	0.00819672		26.8028	6.94369	3.86002
GO:0045661, Typ: P Name: regulation of myoblast differentiation	25	2	2	0.000148298	0.00191755	0.00819672		12.9303	55.2718	0.233941
GO:0045662, Typ: P Name: negative regulation of myoblast differentiation	12	2	0	7.11832e-05	0.00191755	0		26.9382	0	#DIV/0!
GO:0048625, Typ: P Name: myoblast cell fate commitment	12	2	0	7.11832e-05	0.00191755	0		26.9382	0	#DIV/0!
GO:0007518, Typ: P Name: myoblast cell fate determination	9	2	0	5.33874e-05	0.00191755	0		35.9175	0	#DIV/0!
GO:0048627, Typ: P Name: myoblast development	145	26	1	0.000860131	0.0249281	0.00409836		28.9817	4.76481	6.08245
GO:0048628, Typ: P Name: myoblast maturation	143	26	1	0.000848267	0.0249281	0.00409836		29.3871	4.83145	6.08245
GO:0007520, Typ: P Name: myoblast fusion	46	2	0	0.000272869	0.00191755	0		7.02735	0	#DIV/0!
GO:0030239, Typ: P Name: myofibril assembly	99	24	1	0.000587262	0.0230105	0.00409836		39.1828	6.97876	5.61457
GO:0030240, Typ: P Name: muscle thin filament assembly	14	9	0	8.30471e-05	0.00862895	0		103.904	0	#DIV/0!
GO:0030241, Typ: P Name: muscle thick filament assembly	12	4	0	7.11832e-05	0.00383509	0		53.8763	0	#DIV/0!
GO:0045214, Typ: P Name: sarcomere organization	41	18	1	0.000243209	0.0172579	0.00409836		70.9591	16.8512	4.21093
GO:0055003, Typ: P Name: cardiac myofibril assembly	15	5	0	8.89791e-05	0.00479386	0		53.8763	0	#DIV/0!
GO:0051146, Typ: P Name: striated muscle cell differentiation	151	28	1	0.000895722	0.0268456	0.00409836		29.9709	4.57548	6.55034
GO:0051153, Typ: P Name: regulation of striated muscle cell differentiation	9	1	0	5.33874e-05	0.000958773	0		17.9588	0	#DIV/0!
GO:0051154, Typ: P Name: negative regulation of striated muscle cell differentiation	2	1	0	1.18639e-05	0.000958773	0		80.8145	0	#DIV/0!
GO:0055002, Typ: P Name: striated muscle cell development	108	24	1	0.000640649	0.0230105	0.00409836		35.9175	6.3972	5.61457

## Sheet: Cell Cycle Numbers
GO Term	GOA Numbers	Newt Numbers	Zebrafish numbers	Ratio GOA	Ratio Newt	Ratio Zebrafish		Fold enrichment Newt	Fold enrichment Zebrafish	Ratio newt/zebrafish
GO:0007049, Typ: P Name: cell cycle	3559	157	43	0.0211118	0.150527	0.17623		7.13002	8.34746	0.854155
GO:0000278, Typ: P Name: mitotic cell cycle	1790	72	22	0.0106182	0.0690316	0.0901639		6.50128	8.49148	0.765624
GO:0007346, Typ: P Name: regulation of progression through mitotic cell cycle	594	15	4	0.00352357	0.0143816	0.0163934		4.08154	4.65251	0.877277
GO:0007089, Typ: P Name: traversing start control point of mitotic cell cycle	23	2	2	0.000136435	0.00191755	0.00819672		14.0547	60.078	0.233941
GO:0045930, Typ: P Name: neg. reg. of progression through mitotic cell cycle	47	1	1	0.000278801	0.000958773	0.00409836		3.43891	14.6999	0.233941
GO:0045931, Typ: P Name: pos. reg. of progression through mitotic cell cycle	49	3	1	0.000290665	0.00287632	0.00409836		9.89565	14.0999	0.701822
GO:0051321, Typ: P Name: meiotic cell cycle	928	36	8	0.00550484	0.0345158	0.0327869		6.27009	5.95601	1.05273
GO:0051726, Typ: P Name: regulation of cell cycle	1351	79	20	0.00801405	0.075743	0.0819672		9.45129	10.2279	0.924065
GO:0000074, Typ: P Name: regulation of progression through cell cycle	1351	79	20	0.00801405	0.075743	0.0819672		9.45129	10.2279	0.924065
GO:0000075, Typ: P Name: cell cycle checkpoint	362	15	5	0.00214736	0.0143816	0.0204918		6.69733	9.54278	0.701822
GO:0031576, Typ: P Name: G2/M transition checkpoint	28	3	2	0.000166094	0.00287632	0.00819672		17.3174	49.3498	0.350911
GO:0031572, Typ: P Name: G2/M transition DNA damage checkpoint	27	3	2	0.000160162	0.00287632	0.00819672		17.9588	51.1776	0.350911
GO:0000078, Typ: P Name: cell morphogenesis checkpoint	5	1	0	2.96597e-05	0.000958773	0		32.3258	0	#DIV/0!
GO:0000135, Typ: P Name: septin checkpoint	4	1	0	2.37277e-05	0.000958773	0		40.4072	0	#DIV/0!
GO:0007093, Typ: P Name: mitotic checkpoint	179	9	3	0.00106182	0.00862895	0.0122951		8.1266	11.5793	0.701822
GO:0007094, Typ: P Name: mitotic spindle checkpoint	81	7	0	0.000480487	0.00671141	0		13.9679	0	#DIV/0!
GO:0031565, Typ: P Name: cytokinesis checkpoint	7	2	0	4.15236e-05	0.00191755	0		46.1797	0	#DIV/0!
GO:0031570, Typ: P Name: DNA integrity checkpoint	187	8	3	0.00110927	0.00767018	0.0122951		6.91461	11.0839	0.623841
GO:0000076, Typ: P Name: DNA replication checkpoint	64	2	0	0.000379644	0.00191755	0		5.0509	0	#DIV/0!
GO:0000077, Typ: P Name: DNA damage checkpoint	152	7	3	0.000901654	0.00671141	0.0122951		7.44344	13.6361	0.545861
GO:0031572, Typ: P Name: G2/M transition DNA damage checkpoint	27	3	2	0.000160162	0.00287632	0.00819672		17.9588	51.1776	0.350911
GO:0031571, Typ: P Name: G1 DNA damage checkpoint	16	1	0	9.4911e-05	0.000958773	0		10.1018	0	#DIV/0!
GO:0006977, Typ: P Name: DNA dam. resp. sig. transd. by p53 cell cycle arr.	12	1	0	7.11832e-05	0.000958773	0		13.4691	0	#DIV/0!
GO:0031577, Typ: P Name: spindle checkpoint	95	8	1	0.000563534	0.00767018	0.00409836		13.6109	7.27261	1.87152
GO:0000079, Typ: P Name: regulation of cyclin-dependent protein kinase activity	147	6	1	0.000871995	0.00575264	0.00409836		6.5971	4.69998	1.40364
GO:0045736, Typ: P Name: neg. reg. of cyclin-dependent protein kinase activity	38	1	0	0.000225414	0.000958773	0		4.25339	0	#DIV/0!
GO:0008054, Typ: P Name: cyclin catabolism	35	3	0	0.000207618	0.00287632	0		13.8539	0	#DIV/0!
GO:0045786, Typ: P Name: negative regulation of progression through cell cycle	162	25	2	0.000960974	0.0239693	0.00819672		24.9427	8.5296	2.92426
GO:0045839, Typ: P Name: negative regulation of mitosis	14	1	0	8.30471e-05	0.000958773	0		11.5449	0	#DIV/0!
GO:0007050, Typ: P Name: cell cycle arrest	181	12	1	0.00107368	0.0115053	0.00409836		10.7157	3.81711	2.80729
GO:0000751, Typ: P Name: cell cycle arrest in response to pheromone	15	3	0	8.89791e-05	0.00287632	0		32.3258	0	#DIV/0!
GO:0030996, Typ: P Name: cell cycle arrest in response to nitrogen starvation	6	1	0	3.55916e-05	0.000958773	0		26.9382	0	#DIV/0!
GO:0045787, Typ: P Name: positive regulation of progression through cell cycle	161	3	2	0.000955042	0.00287632	0.00819672		3.01172	8.58258	0.350911

## Sheet: Cell Prolif. Numbers
GO Term	GOA Numbers	Newt Numbers	Zebrafish numbers	Ratio GOA	Ratio Newt	Ratio Zebrafish		Fold enrichment Newt	Fold enrichment Zebrafish	Ratio newt/zebrafish
GO:0008283, Typ: P Name: cell proliferation	2328	107	28	0.0138095	0.102589	0.114754		7.42882	8.30976	0.893987
GO:0042127, Typ: P Name: regulation of cell proliferation	1586	62	21	0.00940805	0.0594439	0.0860656		6.31841	9.14808	0.690682
GO:0008284, Typ: P Name: positive regulation of cell proliferation	828	33	12	0.00491164	0.0316395	0.0491803		6.44173	10.013	0.643337
GO:0008285, Typ: P Name: negative regulation of cell proliferation	680	4	7	0.00403372	0.00383509	0.0286885		0.950759	7.11218	0.13368
GO:0046651, Typ: P Name: lymphocyte proliferation	277	7	1	0.00164315	0.00671141	0.00409836		4.08449	2.49421	1.63758
GO:0042100, Typ: P Name: B cell proliferation	102	3	0	0.000605058	0.00287632	0		4.75379	0	#DIV/0!
GO:0030888, Typ: P Name: regulation of B cell proliferation	67	2	0	0.00039744	0.00191755	0		4.82474	0	#DIV/0!
GO:0030890, Typ: P Name: positive regulation of B cell proliferation	49	2	0	0.000290665	0.00191755	0		6.5971	0	#DIV/0!
GO:0042098, Typ: P Name: T cell proliferation	201	4	1	0.00119232	0.00383509	0.00409836		3.2165	3.4373	0.935762
GO:0042129, Typ: P Name: regulation of T cell proliferation	162	3	1	0.000960974	0.00287632	0.00409836		2.99313	4.2648	0.701822
GO:0042102, Typ: P Name: positive regulation of T cell proliferation	121	2	1	0.000717764	0.00191755	0.00409836		2.67155	5.7099	0.467881
GO:0042130, Typ: P Name: negative regulation of T cell proliferation	47	1	0	0.000278801	0.000958773	0		3.43891	0	#DIV/0!
GO:0050673, Typ: P Name: epithelial cell proliferation	154	3	4	0.000913518	0.00287632	0.0163934		3.14862	17.9454	0.175455
GO:0050678, Typ: P Name: regulation of epithelial cell proliferation	163	3	4	0.000966906	0.00287632	0.0163934		2.97477	16.9545	0.175455
GO:0050679, Typ: P Name: positive regulation of epithelial cell proliferation	71	2	3	0.000421168	0.00191755	0.0122951		4.55293	29.1929	0.15596
GO:0050680, Typ: P Name: negative regulation of epithelial cell proliferation	50	1	1	0.000296597	0.000958773	0.00409836		3.23258	13.818	0.233941

## Sheet: Growth numbers
GO Term	GOA Numbers	Newt Numbers	Zebrafish numbers	Ratio GOA	Ratio Newt	Ratio Zebrafish		Fold enrichment Newt	Fold enrichment Zebrafish	Ratio newt/zebrafish
GO:0040007, Typ: P Name: growth	4167	60	11	0.0247184	0.0575264	0.045082		2.32727	1.82382	1.27604
GO:0016049, Typ: P Name: cell growth	777	38	6	0.00460912	0.0364334	0.0245902		7.90463	5.33512	1.48162
GO:0001558, Typ: P Name: regulation of cell growth	346	29	5	0.00205245	0.0278044	0.0204918		13.5469	9.98407	1.35686
GO:0030307, Typ: P Name: positive regulation of cell growth	68	6	2	0.000403372	0.00575264	0.00819672		14.2614	20.3205	0.701822
GO:0051519, Typ: P Name: activation of bipolar cell growth	9	1	0	5.33874e-05	0.000958773	0		17.9588	0	#DIV/0!
GO:0030308, Typ: P Name: negative regulation of cell growth	186	9	0	0.00110334	0.00862895	0		7.82076	0	#DIV/0!
GO:0035265, Typ: P Name: organ growth	107	1	0	0.000634717	0.000958773	0		1.51055	0	#DIV/0!
GO:0046620, Typ: P Name: regulation of organ size	67	1	0	0.00039744	0.000958773	0		2.41237	0	#DIV/0!
GO:0048589, Typ: P Name: developmental growth	356	8	4	0.00211177	0.00767018	0.0163934		3.63211	7.76289	0.467881
GO:0042246, Typ: P Name: tissue regeneration	107	2	4	0.000634717	0.00191755	0.0163934		3.0211	25.8279	0.11697
GO:0031102, Typ: P Name: neurite regeneration	33	1	1	0.000195754	0.000958773	0.00409836		4.89785	20.9363	0.233941
GO:0051124, Typ: P Name: synaptic growth at neuromuscular junction	31	4	0	0.00018389	0.00383509	0		20.8553	0	#DIV/0!
GO:0008582, Typ: P Name: regulation of synaptic growth at neuromuscular junction	22	4	0	0.000130503	0.00383509	0		29.3871	0	#DIV/0!
GO:0042062, Typ: P Name: long-term strengthening of neuromuscular junction	4	4	0	2.37277e-05	0.00383509	0		161.629	0	#DIV/0!
GO:0048590, Typ: P Name: non-developmental growth	34	12	0	0.000201686	0.0115053	0		57.0455	0	#DIV/0!
GO:0007117, Typ: P Name: budding cell bud growth	34	12	0	0.000201686	0.0115053	0		57.0455	0	#DIV/0!
GO:0007119, Typ: P Name: budding cell isotropic bud growth	8	9	0	4.74555e-05	0.00862895	0		181.833	0	#DIV/0!

## Sheet: Development  Numbers
GO Term	GOA Numbers	Newt Numbers	Zebrafish numbers	Ratio GOA	Ratio Newt	Ratio Zebrafish		Fold enrichment Newt	Fold enrichment Zebrafish	Ratio newt/zebrafish
GO:0007275, Typ: P Name: development	15176	351	77	0.0900231	0.336529	0.315574		3.73826	3.50548	1.0664
GO:0009790, Typ: P Name: embryonic development	5435	74	22	0.0322401	0.0709492	0.0901639		2.20065	2.79664	0.786891
GO:0048568, Typ: P Name: embryonic organ development	249	10	2	0.00147705	0.00958773	0.00819672		6.49112	5.54938	1.1697
GO:0048598, Typ: P Name: embryonic morphogenesis	871	27	7	0.00516672	0.0258869	0.0286885		5.01031	5.55256	0.902342
GO:0048736, Typ: P Name: appendage development	520	18	3	0.00308461	0.0172579	0.0122951		5.59485	3.98595	1.40364
GO:0035108, Typ: P Name: limb morphogenesis	261	9	2	0.00154824	0.00862895	0.00819672		5.57341	5.29423	1.05273
GO:0035113, Typ: P Name: embryonic appendage morphogenesis	184	9	2	0.00109148	0.00862895	0.00819672		7.90576	7.50976	1.05273
GO:0030326, Typ: P Name: embryonic limb morphogenesis	192	9	2	0.00113893	0.00862895	0.00819672		7.57636	7.19685	1.05273
GO:0035115, Typ: P Name: embryonic forelimb morphogenesis	57	4	2	0.00033812	0.00383509	0.00819672		11.3424	24.242	0.467881
GO:0042733, Typ: P Name: embryonic digit morphogenesis	37	5	0	0.000219482	0.00479386	0		21.8418	0	#DIV/0!
GO:0009791, Typ: P Name: post-embryonic development	2958	41	10	0.0175467	0.0393097	0.0409836		2.24029	2.33569	0.959156
GO:0002164, Typ: P Name: larval development	1752	8	0	0.0103928	0.00767018	0		0.738032	0	#DIV/0!
GO:0048856, Typ: P Name: anatomical structure development	13013	294	70	0.0771923	0.281879	0.286885		3.65165	3.7165	0.98255
GO:0009888, Typ: P Name: tissue development	1677	43	24	0.00994786	0.0412272	0.0983607		4.14433	9.88762	0.419143
GO:0007398, Typ: P Name: ectoderm development	614	21	8	0.00364221	0.0201342	0.0327869		5.52803	9.00192	0.614094
GO:0008544, Typ: P Name: epidermis development	570	21	7	0.0033812	0.0201342	0.0286885		5.95475	8.48471	0.701822
GO:0007492, Typ: P Name: endoderm development	60	1	1	0.000355916	0.000958773	0.00409836		2.69382	11.515	0.233941
GO:0007498, Typ: P Name: mesoderm development	328	14	4	0.00194568	0.0134228	0.0163934		6.8988	8.42558	0.818792
GO:0048513, Typ: P Name: organ development	7409	207	50	0.0439497	0.198466	0.204918		4.51575	4.66256	0.968514
GO:0001944, Typ: P Name: vasculature development	649	28	13	0.00384983	0.0268456	0.0532787		6.97321	13.8392	0.503872
GO:0001568, Typ: P Name: blood vessel development	636	28	11	0.00377271	0.0268456	0.045082		7.11574	11.9495	0.595485
GO:0048514, Typ: P Name: blood vessel morphogenesis	555	27	9	0.00329223	0.0258869	0.0368852		7.86303	11.2037	0.701822
GO:0001974, Typ: P Name: blood vessel remodeling	38	2	0	0.000225414	0.00191755	0		8.50679	0	#DIV/0!
GO:0001525, Typ: P Name: angiogenesis	421	24	8	0.00249735	0.0230105	0.0327869		9.214	13.1287	0.701822
GO:0001569, Typ: P Name: patterning of blood vessels	56	3	0	0.000332188	0.00287632	0		8.65869	0	#DIV/0!
GO:0045765, Typ: P Name: regulation of angiogenesis	142	11	4	0.000842335	0.0105465	0.0163934		12.5206	19.4619	0.643337
GO:0016525, Typ: P Name: negative regulation of angiogenesis	67	4	1	0.00039744	0.00383509	0.00409836		9.64949	10.3119	0.935762
GO:0045766, Typ: P Name: positive regulation of angiogenesis	53	4	1	0.000314393	0.00383509	0.00409836		12.1984	13.0358	0.935762
GO:0007517, Typ: P Name: muscle development	829	82	12	0.00491758	0.0786194	0.0491803		15.9874	10.0009	1.59859
GO:0007519, Typ: P Name: striated muscle development	512	55	6	0.00303715	0.0527325	0.0245902		17.3625	8.09646	2.14446
GO:0048637, Typ: P Name: skeletal muscle development	415	41	3	0.00246175	0.0393097	0.0122951		15.9682	4.99444	3.19719
GO:0048741, Typ: P Name: skeletal muscle fiber development	312	41	3	0.00185076	0.0393097	0.0122951		21.2397	6.64325	3.19719
GO:0007528, Typ: P Name: neuromuscular junction development	85	8	1	0.000504215	0.00767018	0.00409836		15.2121	8.12821	1.87152
GO:0007529, Typ: P Name: establishment of synaptic specificity at neuromuscular junction	7	1	0	4.15236e-05	0.000958773	0		23.0899	0	#DIV/0!
GO:0051124, Typ: P Name: synaptic growth at neuromuscular junction	31	4	0	0.00018389	0.00383509	0		20.8553	0	#DIV/0!
GO:0008582, Typ: P Name: regulation of synaptic growth at neuromuscular junction	24	4	0	0.000142366	0.00383509	0		26.9382	0	#DIV/0!
GO:0042062, Typ: P Name: long-term strengthening of neuromuscular junction	4	4	0	2.37277e-05	0.00383509	0		161.629	0	#DIV/0!
GO:0007525, Typ: P Name: somatic muscle development	21	2	0	0.000124571	0.00191755	0		15.3932	0	#DIV/0!
GO:0007527, Typ: P Name: adult somatic muscle development	3	1	0	1.77958e-05	0.000958773	0		53.8763	0	#DIV/0!
GO:0048738, Typ: P Name: cardiac muscle development	31	5	1	0.00018389	0.00479386	0.00409836		26.0692	22.287	1.1697
GO:0048739, Typ: P Name: cardiac muscle fiber development	8	4	0	4.74555e-05	0.00383509	0		80.8145	0	#DIV/0!
GO:0048745, Typ: P Name: smooth muscle development	12	4	0	7.11832e-05	0.00383509	0		53.8763	0	#DIV/0!
GO:0048746, Typ: P Name: smooth muscle fiber development	12	4	0	7.11832e-05	0.00383509	0		53.8763	0	#DIV/0!
GO:0007507, Typ: P Name: heart development	610	31	7	0.00361848	0.029722	0.0286885		8.21393	7.92833	1.03602
GO:0007512, Typ: P Name: adult heart development	33	5	1	0.000195754	0.00479386	0.00409836		24.4892	20.9363	1.1697
GO:0035050, Typ: P Name: embryonic heart tube development	81	4	2	0.000480487	0.00383509	0.00819672		7.98168	17.0592	0.467881

## Sheet: Cell Division Numbers
GO Term	GOA Numbers	Newt Numbers	Zebrafish numbers	Ratio GOA	Ratio Newt	Ratio Zebrafish	Fold enrichment Newt	Fold enrichment Zebrafish	Ratio newt/zebrafish
GO:0051301, Typ: P Name: cell division	1275	84	18	0.00756322	0.0805369	0.0737705	10.6485	9.75385	1.09172
GO:0008356, Typ: P Name: asymmetric cell division	95	4	0	0.000563534	0.00383509	0	6.80543	0	#DIV/0!
GO:0017145, Typ: P Name: stem cell division	64	2	0	0.000379644	0.00191755	0	5.0509	0	#DIV/0!
GO:0000910, Typ: P Name: cytokinesis	996	51	3	0.00590821	0.0488974	0.0122951	8.27618	2.08102	3.97699
GO:0000920, Typ: P Name: cell separation during cytokinesis	69	2	0	0.000409304	0.00191755	0	4.6849	0	#DIV/0!
GO:0032465, Typ: P Name: regulation of cytokinesis	33	3	0	0.000195754	0.00287632	0	14.6935	0	#DIV/0!
GO:0031991, Typ: P Name: reg. of contractile ring contraction during cytokinesis	24	3	0	0.000142366	0.00287632	0	20.2036	0	#DIV/0!
GO:0031028, Typ: P Name: septation initiation signaling	22	3	0	0.000130503	0.00287632	0	22.0403	0	#DIV/0!
GO:0031029, Typ: P Name: regulation of septation initiation signaling	13	3	0	7.71152e-05	0.00287632	0	37.299	0	#DIV/0!
GO:0031031, Typ: P Name: positive regulation of septation initiation signaling	5	3	0	2.96597e-05	0.00287632	0	96.9774	0	#DIV/0!
GO:0007105, Typ: P Name: cytokinesis, site selection	88	11	0	0.00052201	0.0105465	0	20.2036	0	#DIV/0!
GO:0000282, Typ: P Name: bud site selection	77	8	0	0.000456759	0.00767018	0	16.7926	0	#DIV/0!
GO:0007114, Typ: P Name: cell budding	91	19	0	0.000539806	0.0182167	0	33.7467	0	#DIV/0!
GO:0007117, Typ: P Name: budding cell bud growth	34	12	0	0.000201686	0.0115053	0	57.0455	0	#DIV/0!
GO:0007119, Typ: P Name: budding cell isotropic bud growth	8	9	0	4.74555e-05	0.00862895	0	181.833	0	#DIV/0!
GO:0007120, Typ: P Name: axial bud site selection	23	4	0	0.000136435	0.00383509	0	28.1094	0	#DIV/0!
GO:0007121 Typ: P Name: bipolar bud site selection	34	6	0	0.000201686	0.00575264	0	28.5228	0	#DIV/0!

[truncated: 7 more sheets: Cell Surf rec numbers, Intrac. rec. numbers, Antigen Rec. Numbers, Muscle Contraction Numbers, Circulation Numbers, Mitotic cell cycle, Blatt 6]
