# Supplementary material for: Analysis of newly established EST databases reveals similarities between heart regeneration in newt and fish
Source: BMC Genomics. 2010 Jan 4;11:4. doi: 10.1186/1471-2164-11-4 (PMC2823690; doi:10.1186/1471-2164-11-4)
Supplement: Additional file 6 — Statistical analysis of GO term enrichment. Chi-square test for one to one observations from the newt dataset against the GOA dataset. Level of significance is given as p-value. [file 1471-2164-11-4-S6.XLS]

## Sheet: chi-square
GO Term	Newt Proteins in Term	Newt Proteins not in Term	GOA Proteins in Term	GOA Proteins not in Term	Fold Change	Name of GO Term						p-value
GO:0006936	71	972	425	168154	27	Typ: P Name: muscle contraction						< 1e -150
GO:0007517	82	961	829	167750	15.99	Typ: P Name: muscle development						< 1e -150
GO:0012501	133	910	2557	166022	8.41	Typ: P Name: programmed cell death						< 1e -150
GO:0008219	138	905	2743	165836	8.13	Typ: P Name: cell death						< 1e -150
GO:0045214	18	1025	41	168538	70.96	Typ: P Name: sarcomere organization						< 1e -150
GO:0042981	111	932	1877	166702	9.56	Typ: P Name: regulation of apoptosis						< 1e -150
GO:0007049	157	886	3559	165020	7.13	Typ: P Name: cell cycle						< 1e -150
GO:0007275	351	692	15176	153403	3.74	Typ: P Name: development						< 1e -150
GO:0007519	55	988	512	168067	17.36	Typ: P Name: striated muscle development						< 1e -150
GO:0006915	119	924	2346	166233	8.2	Typ: P Name: apoptosis						< 1e -150
GO:0006916	52	991	480	168099	17.51	Typ: P Name: anti-apoptosis						< 1e -150
GO:0030239	24	1019	99	168480	39.18	Typ: P Name: myofibril assembly						< 1e -150
GO:0051301	84	959	1275	167304	10.65	Typ: P Name: cell division						< 1e -150
GO:0048741	41	1002	312	168267	21.24	Typ: P Name: skeletal muscle fiber development						1.95921e-150
GO:0045445	33	1010	199	168380	26.8	Typ: P Name: myoblast differentiation						2.4989e-150
GO:0007119	9	1034	8	168571	181.83	Typ: P Name: budding cell isotropic bud growth						1.40395e-149
GO:0055002	24	1019	108	168471	35.92	Typ: P Name: striated muscle cell development						6.6518e-141
GO:0051146	28	1015	151	168428	29.97	Typ: P Name: striated muscle cell differentiation						1.0178e-140
GO:0042692	39	1004	309	168270	20.4	Typ: P Name: muscle cell differentiation						1.72189e-137
GO:0048856	294	749	13013	155566	3.65	Typ: P Name: anatomical structure development						4.82102e-132
GO:0008016	28	1015	165	168414	27.43	Typ: P Name: regulation of heart contraction						7.89113e-130
GO:0030154	178	865	5632	162947	5.11	Typ: P Name: cell differentiation						1.69502e-129
GO:0006941	24	1019	119	168460	32.6	Typ: P Name: striated muscle contraction						1.83124e-129
GO:0048628	26	1017	143	168436	29.39	Typ: P Name: myoblast maturation						3.91187e-128
GO:0048513	207	836	7409	161170	4.52	Typ: P Name: organ development						9.65597e-127
GO:0048627	26	1017	145	168434	28.98	Typ: P Name: myoblast development						1.55461e-126
GO:0008283	107	936	2328	166251	7.43	Typ: P Name: cell proliferation						3.1394e-126
GO:0051726	79	964	1351	167228	9.45	Typ: P Name: regulation of cell cycle						5.77161e-124
GO:0000074	79	964	1351	167228	9.45	Typ: P Name: regulation of progression through cell cycle						5.77161e-124
GO:0043066	61	982	874	167705	11.28	Typ: P Name: negative regulation of apoptosis						9.74646e-117
GO:0000087	54	989	707	167872	12.35	Typ: P Name: M phase of mitotic cell cycle						5.68209e-114
GO:0048637	41	1002	415	168164	15.97	Typ: P Name: skeletal muscle development						3.31196e-113
GO:0030240	9	1034	14	168565	103.9	Typ: P Name: muscle thin filament assembly						3.99875e-110
GO:0045786	25	1018	162	168417	24.94	Typ: P Name: negative regulation of progression through cell cycle						6.99984e-106
GO:0007114	19	1024	91	168488	33.75	Typ: P Name: cell budding						7.54388e-105
GO:0007067	51	992	688	167891	11.98	Typ: P Name: mitosis						3.7433e-104
GO:0007117	12	1031	34	168545	57.05	Typ: P Name: budding cell bud growth						2.267e-99
GO:0048590	12	1031	34	168545	57.05	Typ: P Name: non-developmental growth						2.267e-99
GO:0001885	10	1033	22	168557	73.47	Typ: P Name: endothelial cell development						2.84569e-98
GO:0030860	4	1039	1	168578	646.52	Typ: P Name: regulation of polarized epithelial cell differentiation						1.16867e-87
GO:0051917	6	1037	7	168572	138.54	Typ: P Name: regulation of fibrinolysis						2.06155e-82
GO:0008015	39	1004	527	168052	11.96	Typ: P Name: circulation						2.38e-79
GO:0055014	4	1039	2	168577	323.26	Typ: P Name: atrial cardiac muscle cell development						4.12829e-73
GO:0055011	4	1039	2	168577	323.26	Typ: P Name: atrial cardiac muscle cell differentiation						4.12829e-73
GO:0055004	4	1039	2	168577	323.26	Typ: P Name: atrial cardiac myofibril development						4.12829e-73
GO:0042060	32	1011	388	168191	13.33	Typ: P Name: wound healing						5.27384e-73
GO:0000278	72	971	1790	166789	6.5	Typ: P Name: mitotic cell cycle						1.17067e-71
GO:0000132	11	1032	42	168537	42.33	Typ: P Name: establishment of mitotic spindle orientation						1.69223e-71
GO:0000910	51	992	996	167583	8.28	Typ: P Name: cytokinesis						2.2902e-68
GO:0007596	21	1022	180	168399	18.86	Typ: P Name: blood coagulation						9.51326e-68
GO:0001558	29	1014	346	168233	13.55	Typ: P Name: regulation of cell growth						3.18936e-67
GO:0016477	61	982	1432	167147	6.89	Typ: P Name: cell migration						2.69468e-65
GO:0009626	10	1033	39	168540	41.44	Typ: P Name: hypersensitive response						1.98022e-63
GO:0045585	4	1039	3	168576	215.51	Typ: P Name: positive regulation of cytotoxic T cell differentiation						1.02855e-62
GO:0040001	12	1031	63	168516	30.79	Typ: P Name: establishment of mitotic spindle localization						8.52121e-60
GO:0007229	12	1031	63	168516	30.79	Typ: P Name: integrin-mediated signaling pathway						8.52121e-60
GO:0043065	45	998	886	167693	8.21	Typ: P Name: positive regulation of apoptosis						9.71122e-60
GO:0030195	10	1033	42	168537	38.48	Typ: P Name: negative regulation of blood coagulation						1.20822e-59
GO:0042127	62	981	1586	166993	6.32	Typ: P Name: regulation of cell proliferation						1.74261e-59
GO:0001778	5	1038	8	168571	101.02	Typ: P Name: plasma membrane repair						1.99656e-55
GO:0042062	4	1039	4	168575	161.63	Typ: P Name: long-term strengthening of neuromuscular junction						6.50519e-55
GO:0006917	35	1008	652	167927	8.68	Typ: P Name: induction of apoptosis						1.34179e-49
GO:0016049	38	1005	777	167802	7.9	Typ: P Name: cell growth						3.12487e-48
GO:0030193	10	1033	57	168522	28.36	Typ: P Name: regulation of blood coagulation						8.47201e-46
GO:0000070	20	1023	257	168322	12.58	Typ: P Name: mitotic sister chromatid segregation						1.17005e-42
GO:0007507	31	1012	610	167969	8.21	Typ: P Name: heart development						3.32959e-41
GO:0048102	11	1032	79	168500	22.51	Typ: P Name: autophagic cell death						4.90661e-41
GO:0006939	14	1029	137	168442	16.52	Typ: P Name: smooth muscle contraction						3.62302e-39
GO:0007105	11	1032	88	168491	20.2	Typ: P Name: cytokinesis site selection						4.55868e-37
GO:0048739	4	1039	8	168571	80.81	Typ: P Name: cardiac muscle fiber development						1.08332e-36
GO:0001525	24	1019	421	168158	9.21	Typ: P Name: angiogenesis						1.91656e-36
GO:0055003	5	1038	15	168564	53.88	Typ: P Name: cardiac myofibril assembly						5.75489e-36
GO:0002026	7	1036	34	168545	33.28	Typ: P Name: cardiac inotropy						9.199e-36
GO:0051321	36	1007	928	167651	6.27	Typ: P Name: meiotic cell cycle						2.47097e-34
GO:0048514	27	1016	555	168024	7.86	Typ: P Name: blood vessel morphogenesis						4.23346e-34
GO:0008284	33	1010	828	167751	6.44	Typ: P Name: positive regulation of cell proliferation						1.32516e-32
GO:0050880	13	1030	142	168437	14.8	Typ: P Name: regulation of blood vessel size						1.70243e-32
GO:0006930	4	1039	10	168569	64.65	Typ: P Name: substrate-bound cell migration cell extension						1.77233e-31
GO:0001568	28	1015	636	167943	7.12	Typ: P Name: blood vessel development						2.35837e-31
GO:0001944	28	1015	649	167930	6.97	Typ: P Name: vasculature development						1.37604e-30
GO:0031031	3	1040	5	168574	96.98	Typ: P Name: positive regulation of septation initiation signaling						1.49319e-28
GO:0007088	15	1028	214	168365	11.33	Typ: P Name: regulation of mitosis						1.67188e-28
GO:0007411	21	1022	407	168172	8.34	Typ: P Name: axon guidance						1.91056e-28
GO:0030241	4	1039	12	168567	53.88	Typ: P Name: muscle thick filament assembly						1.4534e-27
GO:0048745	4	1039	12	168567	53.88	Typ: P Name: smooth muscle development						1.4534e-27
GO:0048746	4	1039	12	168567	53.88	Typ: P Name: smooth muscle fiber development						1.4534e-27
GO:0007121	6	1037	34	168545	28.52	Typ: P Name: bipolar bud site selection						2.20713e-26
GO:0007169	30	1013	832	167747	5.83	Typ: P Name: transm. rec. protein tyrosine kinase signaling pathway						4.07943e-26
GO:0042267	7	1036	50	168529	22.63	Typ: P Name: natural killer cell mediated cytotoxicity						1.98607e-25
GO:0030855	12	1031	155	168424	12.51	Typ: P Name: epithelial cell differentiation						3.31858e-25
GO:0006919	11	1032	133	168446	13.37	Typ: P Name: caspase activation						1.14183e-24
GO:0008631	4	1039	14	168565	46.18	Typ: P Name: induction of apoptosis by oxidative stress						1.61867e-24
GO:0030518	10	1033	114	168465	14.18	Typ: P Name: steroid hormone receptor signaling pathway						1.00699e-23
GO:0051329	20	1023	443	168136	7.3	Typ: P Name: interphase of mitotic cell cycle						3.63052e-23
GO:0009888	43	1000	1677	166902	4.14	Typ: P Name: tissue development						4.29152e-23
GO:0045765	11	1032	142	168437	12.52	Typ: P Name: regulation of angiogenesis						4.58549e-23
GO:0006940	9	1034	95	168484	15.31	Typ: P Name: regulation of smooth muscle contraction						6.02723e-23
GO:0007167	35	1008	1222	167357	4.63	Typ: P Name: enzyme linked receptor protein signaling pathway						3.16739e-22
GO:0000282	8	1035	77	168502	16.79	Typ: P Name: bud site selection						3.54754e-22
GO:0007050	12	1031	181	168398	10.72	Typ: P Name: cell cycle arrest						2.06445e-21
GO:0019835	7	1036	61	168518	18.55	Typ: P Name: cytolysis						3.8567e-21
GO:0030859	4	1039	17	168562	38.03	Typ: P Name: polarized epithelial cell differentiation						4.95306e-21
GO:0000082	12	1031	185	168394	10.48	Typ: P Name: G1/S transition of mitotic cell cycle						6.44598e-21
GO:0001909	8	1035	85	168494	15.21	Typ: P Name: leukocyte mediated cytotoxicity						3.83868e-20
GO:0007528	8	1035	85	168494	15.21	Typ: P Name: neuromuscular junction development						3.83868e-20
GO:0007166	94	949	6097	162482	2.49	Typ: P Name: cell surface receptor linked signal transduction						4.27077e-20
GO:0031134	4	1039	18	168561	35.92	Typ: P Name: sister chromatid biorientation						4.4295e-20
GO:0048738	5	1038	31	168548	26.07	Typ: P Name: cardiac muscle development						7.306e-20
GO:0048598	27	1016	871	167708	5.01	Typ: P Name: embryonic morphogenesis						2.73567e-19
GO:0045500	3	1040	9	168570	53.88	Typ: P Name: sevenless signaling pathway						3.25662e-19
GO:0008544	21	1022	570	168009	5.95	Typ: P Name: epidermis development						6.09764e-19
GO:0031102	5	1038	33	168546	24.49	Typ: P Name: neurite regeneration						8.42676e-19
GO:0030224	4	1039	20	168559	32.33	Typ: P Name: monocyte differentiation				0		2.05337e-18
GO:0030856	5	1038	34	168545	23.77	Typ: P Name: regulation of epithelial cell differentiation						2.60592e-18
GO:0008632	16	1027	363	168216	7.12	Typ: P Name: apoptotic program						4.58965e-18
GO:0031577	8	1035	95	168484	13.61	Typ: P Name: spindle checkpoint						4.81853e-18
GO:0001764	10	1033	150	168429	10.78	Typ: P Name: neuron migration						6.90746e-18
GO:0007224	9	1034	126	168453	11.54	Typ: P Name: smoothened signaling pathway						2.97349e-17
GO:0007398	21	1022	614	167965	5.53	Typ: P Name: ectoderm development						3.16741e-17
GO:0008582	4	1039	22	168557	29.39	Typ: P Name: regulation of synaptic growth at neuromuscular junction						5.28943e-17
GO:0042733	5	1038	37	168542	21.84	Typ: P Name: embryonic digit morphogenesis						5.58879e-17
GO:0030521	6	1037	56	168523	17.32	Typ: P Name: androgen receptor signaling pathway						8.99233e-17
GO:0007120	4	1039	23	168556	28.11	Typ: P Name: axial bud site selection						2.24326e-16
GO:0007094	7	1036	81	168498	13.97	Typ: P Name: mitotic spindle checkpoint						4.37012e-16
GO:0000075	15	1028	362	168217	6.7	Typ: P Name: cell cycle checkpoint						9.38932e-16
GO:0007498	14	1029	328	168251	6.9	Typ: P Name: mesoderm development						2.98727e-15
GO:0048736	18	1025	520	168059	5.59	Typ: P Name: appendage development						4.53137e-15
GO:0008629	8	1035	117	168462	11.05	Typ: P Name: induction of apoptosis by intracellular signals						1.31303e-14
GO:0031029	3	1040	13	168566	37.3	Typ: P Name: regulation of septation initiation signaling						1.58186e-14
GO:0000086	8	1035	118	168461	10.96	Typ: P Name: G2/M transition of mitotic cell cycle						1.76161e-14
GO:0045578	2	1041	4	168575	80.81	Typ: P Name: negative regulation of B cell differentiation						2.15659e-14
GO:0030307	6	1037	68	168511	14.26	Typ: P Name: positive regulation of cell growth						6.20341e-14
GO:0002027	4	1039	29	168550	22.29	Typ: P Name: cardiac chronotropy						2.09385e-13
GO:0000751	3	1040	15	168564	32.33	Typ: P Name: cell cycle arrest in response to pheromone						5.82906e-13
GO:0008217	10	1033	205	168374	7.88	Typ: P Name: blood pressure regulation						9.39818e-13
GO:0051124	4	1039	31	168548	20.86	Typ: P Name: synaptic growth at neuromuscular junction						1.2187e-12
GO:0008589	5	1038	53	168526	15.25	Typ: P Name: regulation of smoothened signaling pathway						3.38651e-12
GO:0009790	74	969	5435	163144	2.2	Typ: P Name: embryonic development						3.83974e-12
GO:0043534	4	1039	33	168546	19.59	Typ: P Name: blood vessel endothelial cell migration						5.87021e-12
GO:0007080	4	1039	33	168546	19.59	Typ: P Name: mitotic metaphase plate congression						5.87021e-12
GO:0007093	9	1034	179	168400	8.13	Typ: P Name: mitotic checkpoint						7.11156e-12
GO:0035113	9	1034	184	168395	7.91	Typ: P Name: embryonic appendage morphogenesis						1.60818e-11
GO:0030308	9	1034	186	168393	7.82	Typ: P Name: negative regulation of cell growth						2.20273e-11
GO:0055007	4	1039	35	168544	18.47	Typ: P Name: cardiac muscle cell differentiation						2.40896e-11
GO:0040007	60	983	4167	164412	2.33	Typ: P Name: growth						2.44566e-11
GO:0001906	9	1034	189	168390	7.7	Typ: P Name: cell killing						3.48894e-11
GO:0043542	5	1038	59	168520	13.7	Typ: P Name: endothelial cell migration						5.11753e-11
GO:0030326	9	1034	192	168387	7.58	Typ: P Name: embryonic limb morphogenesis						5.45033e-11
GO:0046627	3	1040	20	168559	24.24	Typ: P Name: neg. reg. of insulin receptor signaling pathway						3.1444e-10
GO:0048568	10	1033	249	168330	6.49	Typ: P Name: embryonic organ development						3.1734e-10
GO:0031565	2	1041	7	168572	46.18	Typ: P Name: cytokinesis checkpoint						7.26584e-10
GO:0051227	5	1038	67	168512	12.06	Typ: P Name: mitotic spindle assembly						9.4848e-10
GO:0050851	6	1037	98	168481	9.9	Typ: P Name: antigen receptor-mediated signaling pathway						1.06943e-09
GO:0030334	11	1032	310	168269	5.74	Typ: P Name: regulation of cell migration						1.10615e-09
GO:0007187	9	1034	215	168364	6.77	Typ: P Name: G-protein signaling coupled to cyclic nucl. sec. mess.						1.11687e-09
GO:0050852	5	1038	68	168511	11.88	Typ: P Name: T cell receptor signaling pathway						1.30639e-09
GO:0031028	3	1040	22	168557	22.04	Typ: P Name: septation initiation signaling						1.93523e-09
GO:0048384	3	1040	23	168556	21.08	Typ: P Name: retinoic acid receptor signaling pathway						4.32743e-09
GO:0002521	13	1030	442	168137	4.75	Typ: P Name: leukocyte differentiation						5.66964e-09
GO:0042921	2	1041	8	168571	40.41	Typ: P Name: glucocorticoid receptor signaling pathway						5.91262e-09
GO:0042694	2	1041	8	168571	40.41	Typ: P Name: muscle cell fate specification						5.91262e-09
GO:0031570	8	1035	187	168392	6.91	Typ: P Name: DNA integrity checkpoint						7.68018e-09
GO:0016055	10	1033	282	168297	5.73	Typ: P Name: Wnt receptor signaling pathway						7.8094e-09
GO:0031991	3	1040	24	168555	20.2	Typ: P Name: reg. of contractile ring contraction during cytokinesis						9.12216e-09
GO:0000077	7	1036	152	168427	7.44	Typ: P Name: DNA damage checkpoint						2.08428e-08
GO:0007346	15	1028	594	167985	4.08	Typ: P Name: regulation of progression through mitotic cell cycle						2.33541e-08
GO:0007518	2	1041	9	168570	35.92	Typ: P Name: myoblast cell fate determination						3.30051e-08
GO:0031572	3	1040	27	168552	17.96	Typ: P Name: G2/M transition DNA damage checkpoint						6.35997e-08
GO:0045766	4	1039	53	168526	12.2	Typ: P Name: positive regulation of angiogenesis						9.43724e-08
GO:0035108	9	1034	261	168318	5.57	Typ: P Name: limb morphogenesis						9.87638e-08
GO:0031576	3	1040	28	168551	17.32	Typ: P Name: G2/M transition checkpoint						1.11864e-07
GO:0031958	2	1041	10	168569	32.33	Typ: P Name: corticosteroid receptor signaling pathway						1.38819e-07
GO:0009791	41	1002	2958	165621	2.24	Typ: P Name: post-embryonic development						2.00433e-07
GO:0035051	5	1038	90	168489	8.98	Typ: P Name: cardiac cell differentiation						2.73687e-07
GO:0035115	4	1039	57	168522	11.34	Typ: P Name: embryonic forelimb morphogenesis						3.07078e-07
GO:0050900	6	1037	131	168448	7.4	Typ: P Name: leukocyte migration						3.53726e-07
GO:0014032	5	1038	98	168481	8.25	Typ: P Name: neural crest cell development						1.08731e-06
GO:0032465	3	1040	33	168546	14.69	Typ: P Name: regulation of cytokinesis						1.18238e-06
GO:0001913	3	1040	33	168546	14.69	Typ: P Name: T cell mediated cytotoxicity						1.18238e-06
GO:0048625	2	1041	12	168567	26.94	Typ: P Name: myoblast cell fate commitment						1.33752e-06
GO:0045662	2	1041	12	168567	26.94	Typ: P Name: negative regulation of myoblast differentiation						1.33752e-06
GO:0045582	4	1039	64	168515	10.1	Typ: P Name: positive regulation of T cell differentiation						1.73791e-06
GO:0000079	6	1037	147	168432	6.6	Typ: P Name: regulation of cyclin-dependent protein kinase activity						2.39194e-06
GO:0008054	3	1040	35	168544	13.85	Typ: P Name: cyclin catabolism						2.55754e-06
GO:0046626	3	1040	35	168544	13.85	Typ: P Name: regulation of insulin receptor signaling pathway						2.55754e-06
GO:0014033	5	1038	104	168475	7.77	Typ: P Name: neural crest cell differentiation						2.68007e-06
GO:0016525	4	1039	67	168512	9.65	Typ: P Name: negative regulation of angiogenesis						3.29289e-06
GO:0030098	9	1034	322	168257	4.52	Typ: P Name: lymphocyte differentiation						5.36863e-06
GO:0043524	5	1038	111	168468	7.28	Typ: P Name: negative regulation of neuron apoptosis						6.82571e-06
GO:0006942	3	1040	39	168540	12.43	Typ: P Name: regulation of striated muscle contraction						9.62602e-06
GO:0008630	4	1039	73	168506	8.86	Typ: P Name: DNA dam. resp. sig. Transd. Res. in ind. of apopt.						1.01936e-05
GO:0007052	9	1034	342	168237	4.25	Typ: P Name: mitotic spindle organization and biogenesis						1.46078e-05
GO:0008637	4	1039	78	168501	8.29	Typ: P Name: apoptotic mitochondrial changes						2.30608e-05
GO:0030111	5	1038	123	168456	6.57	Typ: P Name: regulation of Wnt receptor signaling pathway						2.67315e-05
GO:0035050	4	1039	81	168498	7.98	Typ: P Name: embryonic heart tube development						3.59539e-05
GO:0030851	2	1041	17	168562	19.02	Typ: P Name: granulocyte differentiation						4.92001e-05
GO:0042693	2	1041	17	168562	19.02	Typ: P Name: muscle cell fate commitment						4.92001e-05
GO:0002573	5	1038	135	168444	5.99	Typ: P Name: myeloid leukocyte differentiation						8.28578e-05
GO:0014031	5	1038	136	168443	5.94	Typ: P Name: mesenchymal cell development						9.0261e-05
GO:0008624	4	1039	89	168490	7.26	Typ: P Name: induction of apoptosis by extracellular signals						0.000102264
GO:0045931	3	1040	49	168530	9.9	Typ: P Name: pos. Reg. of progression through mitotic cell cycle						0.000109636
GO:0043523	6	1037	196	168383	4.95	Typ: P Name: regulation of neuron apoptosis						0.000125779
GO:0045580	4	1039	91	168488	7.1	Typ: P Name: regulation of T cell differentiation						0.00012923
GO:0030522	5	1038	142	168437	5.69	Typ: P Name: intracellular receptor-mediated signaling pathway						0.000147186
GO:0048762	5	1038	143	168436	5.65	Typ: P Name: mesenchymal cell differentiation						0.000159068
GO:0008356	4	1039	95	168484	6.81	Typ: P Name: asymmetric cell division						0.000200642
GO:0007525	2	1041	21	168558	15.39	Typ: P Name: somatic muscle development						0.000290092
GO:0046651	7	1036	277	168302	4.08	Typ: P Name: lymphocyte proliferation						0.000304562
GO:0051402	6	1037	213	168366	4.55	Typ: P Name: neuron apoptosis						0.000327507
GO:0001569	3	1040	56	168523	8.66	Typ: P Name: patterning of blood vessels						0.000371026
GO:0051154	1	1042	2	168577	80.81	Typ: P Name: negative regulation of striated muscle cell differentiation						0.000375795
GO:0048589	8	1035	356	168223	3.63	Typ: P Name: developmental growth						0.000412864
GO:0030217	6	1037	221	168358	4.39	Typ: P Name: T cell differentiation						0.000488602
GO:0006929	2	1041	23	168556	14.05	Typ: P Name: substrate-bound cell migration						0.00057198
GO:0007089	2	1041	23	168556	14.05	Typ: P Name: traversing start control point of mitotic cell cycle						0.00057198
GO:0007178	8	1035	369	168210	3.5	Typ: P Name: transm. rec. prot. ser./threo. kinase signaling pathway						0.000631512
GO:0007188	5	1038	169	168410	4.78	Typ: P Name: G-protein signaling coupled to cAMP						0.00087454
GO:0030262	4	1039	112	168467	5.77	Typ: P Name: apoptotic nuclear changes						0.000929835
GO:0045661	2	1041	25	168554	12.93	Typ: P Name: regulation of myoblast differentiation						0.00102245
GO:0030472	2	1041	26	168553	12.43	Typ: P Name: mitotic spindle organization and biogenesis nucleus						0.00132625
GO:0030168	3	1040	67	168512	7.24	Typ: P Name: platelet activation						0.00155138
GO:0007527	1	1042	3	168576	53.88	Typ: P Name: adult somatic muscle development						0.00236014
GO:0007173	4	1039	126	168453	5.13	Typ: P Name: epidermal growth factor receptor signaling pathway						0.00243672
GO:0000080	3	1040	79	168500	6.14	Typ: P Name: G1 phase of mitotic cell cycle						0.00480227
GO:0008286	4	1039	140	168439	4.62	Typ: P Name: insulin receptor signaling pathway						0.00529868
GO:0007096	3	1040	83	168496	5.84	Typ: P Name: regulation of exit from mitosis						0.00653332
GO:0030845	1	1042	4	168575	40.41	Typ: P Name: phospholipase C inhibition						0.00726312
GO:0000135	1	1042	4	168575	40.41	Typ: P Name: septin checkpoint						0.00726312
GO:0030336	3	1040	85	168494	5.7	Typ: P Name: negative regulation of cell migration						0.00754235
GO:0045823	2	1041	36	168543	8.98	Typ: P Name: positive regulation of heart contraction						0.00858582
GO:0045577	2	1041	36	168543	8.98	Typ: P Name: regulation of B cell differentiation						0.00858582
GO:0008293	2	1041	36	168543	8.98	Typ: P Name: torso signaling pathway						0.00858582
GO:0001974	2	1041	38	168541	8.51	Typ: P Name: blood vessel remodeling						0.0111899
GO:0006309	3	1040	93	168486	5.21	Typ: P Name: DNA fragmentation during apoptosis						0.0126325
GO:0000078	1	1042	5	168574	32.33	Typ: P Name: cell morphogenesis checkpoint						0.0155835
GO:0006925	1	1042	5	168574	32.33	Typ: P Name: inflammatory cell apoptosis						0.0155835
GO:0008635	2	1041	42	168537	7.7	Typ: P Name: caspase activation via cytochrome c						0.017728
GO:0042100	3	1040	102	168477	4.75	Typ: P Name: B cell proliferation						0.0205777
GO:0006921	3	1040	106	168473	4.57	Typ: P Name: disassembly of cell structures during apoptosis						0.0249201
GO:0007520	2	1041	46	168533	7.03	Typ: P Name: myoblast fusion						0.0260875
GO:0001788	1	1042	6	168573	26.94	Typ: P Name: antibody-dependent cellular cytotoxicity						0.027147
GO:0030996	1	1042	6	168573	26.94	Typ: P Name: cell cycle arrest in response to nitrogen starvation						0.027147
GO:0007182	1	1042	6	168573	26.94	Typ: P Name: common-partner SMAD protein phosphorylation						0.027147
GO:0008065	1	1042	6	168573	26.94	Typ: P Name: establishment of blood-nerve barrier						0.027147
GO:0048843	1	1042	6	168573	26.94	Typ: P Name: neg. regul. of axon extens. involved in axon guidance						0.027147
GO:0030890	2	1041	49	168530	6.6	Typ: P Name: positive regulation of B cell proliferation						0.0335492
GO:0030335	3	1040	116	168463	4.18	Typ: P Name: positive regulation of cell migration						0.0380537
GO:0007205	2	1041	51	168528	6.34	Typ: P Name: protein kinase C activation						0.0390784
GO:0007529	1	1042	7	168572	23.09	Typ: P Name: establishment of synaptic specificity at neuromuscular junction						0.0414602
GO:0042098	4	1039	201	168378	3.22	Typ: P Name: T cell proliferation						0.045283
GO:0048246	1	1042	8	168571	20.2	Typ: P Name: macrophage chemotaxis						0.0579499
GO:0051519	1	1042	9	168570	17.96	Typ: P Name: activation of bipolar cell growth						0.0760785
GO:0051153	1	1042	9	168570	17.96	Typ: P Name: regulation of striated muscle cell differentiation						0.0760785
GO:0007184	1	1042	9	168570	17.96	Typ: P Name: SMAD protein nuclear translocation						0.0760785
GO:0007091	2	1041	62	168517	5.21	Typ: P Name: mitotic metaphase/anaphase transition						0.0767984
GO:0000076	2	1041	64	168515	5.05	Typ: P Name: DNA replication checkpoint						0.0848529
GO:0017145	2	1041	64	168515	5.05	Typ: P Name: stem cell division						0.0848529
GO:0030888	2	1041	67	168512	4.82	Typ: P Name: regulation of B cell proliferation						0.0975354
GO:0000920	2	1041	69	168510	4.68	Typ: P Name: cell separation during cytokinesis						0.106364
GO:0008045	2	1041	69	168510	4.68	Typ: P Name: motor axon guidance						0.106364
GO:0007186	32	1011	3837	164742	1.35	Typ: P Name: G-protein coupled receptor protein signaling pathway						0.108731
GO:0001755	2	1041	70	168509	4.62	Typ: P Name: neural crest cell migration						0.110884
GO:0050679	2	1041	71	168508	4.55	Typ: P Name: positive regulation of epithelial cell proliferation						0.115471
GO:0048846	1	1042	11	168568	14.69	Typ: P Name: axon extension involved in axon guidance						0.115501
GO:0050673	3	1040	154	168425	3.15	Typ: P Name: epithelial cell proliferation						0.117014
GO:0019221	3	1040	161	168418	3.01	Typ: P Name: cytokine and chemokine mediated signaling pathway						0.136059
GO:0045787	3	1040	161	168418	3.01	Typ: P Name: positive regulation of progression through cell cycle						0.136059
GO:0006977	1	1042	12	168567	13.47	Typ: P Name: DNA dam. resp. sig. transd. by p53 cell cycle arr.						0.136123
GO:0006927	1	1042	12	168567	13.47	Typ: P Name: transformed cell apoptosis						0.136123
GO:0042129	3	1040	162	168417	2.99	Typ: P Name: regulation of T cell proliferation						0.138877
GO:0050678	3	1040	163	168416	2.97	Typ: P Name: regulation of epithelial cell proliferation						0.14172
GO:0030509	3	1040	173	168406	2.8	Typ: P Name: BMP signaling pathway						0.17138
GO:0045839	1	1042	14	168565	11.54	Typ: P Name: negative regulation of mitosis						0.178025
GO:0030595	2	1041	85	168494	3.8	Typ: P Name: leukocyte chemotaxis						0.185556
GO:0007219	3	1040	178	168401	2.72	Typ: P Name: Notch signaling pathway						0.186992
GO:0000085	1	1042	15	168564	10.78	Typ: P Name: G2 phase of mitotic cell cycle						0.198992
GO:0007220	1	1042	15	168564	10.78	Typ: P Name: Notch receptor processing						0.198992
GO:0007200	3	1040	182	168397	2.66	Typ: P Name: G-protein signaling coupled to IP3 second messenger						0.199823
GO:0031571	1	1042	16	168563	10.1	Typ: P Name: G1 DNA damage checkpoint						0.219821
GO:0031536	1	1042	17	168562	9.51	Typ: P Name: positive regulation of exit from mitosis						0.240436
GO:0030520	1	1042	18	168561	8.98	Typ: P Name: estrogen receptor signaling pathway						0.260782
GO:0000114	1	1042	19	168560	8.51	Typ: P Name: G1-specific transcription in mitotic cell cycle						0.280817
GO:0007095	0	1043	20	168559	0	Typ: P Name: mitotic G2 checkpoint						0.280817
GO:0030511	1	1042	20	168559	8.08	Typ: P Name: pos. reg. of TGF beta receptor signaling pathway						0.300514
GO:0042246	2	1041	107	168472	3.02	Typ: P Name: tissue regeneration						0.309156
GO:0042730	1	1042	22	168557	7.35	Typ: P Name: fibrinolysis						0.338823
GO:0051148	1	1042	22	168557	7.35	Typ: P Name: negative regulation of muscle cell differentiation						0.338823
GO:0008625	1	1042	24	168555	6.73	Typ: P Name: induction of apoptosis via death domain receptors						0.37563
GO:0045822	1	1042	24	168555	6.73	Typ: P Name: negative regulation of heart contraction						0.37563
GO:0042102	2	1041	121	168458	2.67	Typ: P Name: positive regulation of T cell proliferation						0.390848
GO:0007213	1	1042	25	168554	6.47	Typ: P Name: acetylcholine receptor signaling muscarinic pathway						0.393467
GO:0042312	1	1042	25	168554	6.47	Typ: P Name: regulation of vasodilation						0.393467
GO:0051436	2	1041	122	168457	2.65	Typ: P Name: neg.reg. of ubiq. ligase activity during mitotic cell cycle						0.396689
GO:0030183	2	1041	126	168453	2.57	Typ: P Name: B cell differentiation						0.420018
GO:0030071	1	1042	28	168551	5.77	Typ: P Name: regulation of mitotic metaphase/anaphase transition						0.444755
GO:0002164	8	1035	1752	166827	0.74	Typ: P Name: larval development						0.476604
GO:0051439	2	1041	138	168441	2.34	Typ: P Name: reg. of ubiquitin ligase activity during mitotic cell cycle						0.489391
GO:0007512	1	1042	33	168546	4.9	Typ: P Name: adult heart development						0.523265
GO:0030225	1	1042	34	168545	4.75	Typ: P Name: macrophage differentiation						0.538
GO:0008063	1	1042	35	168544	4.62	Typ: P Name: Toll signaling pathway						0.552434
GO:0050853	1	1042	37	168542	4.37	Typ: P Name: B cell receptor signaling pathway						0.580433
GO:0045736	1	1042	38	168541	4.25	Typ: P Name: neg. reg. of cyclin-dependent protein kinase activity						0.594017
GO:0045987	1	1042	41	168538	3.94	Typ: P Name: positive regulation of smooth muscle contraction						0.633203
GO:0010002	1	1042	43	168536	3.76	Typ: P Name: cardioblast differentiation						0.658102
GO:0019229	1	1042	43	168536	3.76	Typ: P Name: regulation of vasoconstriction						0.658102
GO:0008633	1	1042	44	168535	3.67	Typ: P Name: activation of pro-apoptotic gene products						0.670207
GO:0007193	1	1042	44	168535	3.67	Typ: P Name: G-protein signaling adenylate cyclase inhibiting pathway						0.670207
GO:0051147	1	1042	46	168533	3.51	Typ: P Name: regulation of muscle cell differentiation						0.69376
GO:0045930	1	1042	47	168532	3.44	Typ: P Name: neg. reg. of progression through mitotic cell cycle						0.705222
GO:0030514	1	1042	47	168532	3.44	Typ: P Name: negative regulation of BMP signaling pathway						0.705222
GO:0042130	1	1042	47	168532	3.44	Typ: P Name: negative regulation of T cell proliferation						0.705222
GO:0050680	1	1042	50	168529	3.23	Typ: P Name: negative regulation of epithelial cell proliferation						0.738424
GO:0045446	1	1042	51	168528	3.17	Typ: P Name: endothelial cell differentiation						0.749115
GO:0048009	1	1042	51	168528	3.17	Typ: P Name: insulin-like growth factor receptor signaling pathway						0.749115
GO:0030593	1	1042	52	168527	3.11	Typ: P Name: neutrophil chemotaxis						0.759628
GO:0001836	1	1042	55	168524	2.94	Typ: P Name: release of cytochrome c from mitochondria						0.790142
GO:0008543	1	1042	110	168469	1.47	Typ: P Name: fibroblast growth factor receptor signaling pathway						0.824547
GO:0007492	1	1042	60	168519	2.69	Typ: P Name: endoderm development						0.837865
GO:0035265	1	1042	107	168472	1.51	Typ: P Name: organ growth						0.839884
GO:0042310	1	1042	61	168518	2.65	Typ: P Name: vasoconstriction						0.846977
GO:0007222	1	1042	282	168297	0.57	Typ: P Name: frizzled signaling pathway						0.854979
GO:0019836	1	1042	62	168517	2.61	Typ: PName: hemolysis of host red blood cells						0.855953
GO:0007179	2	1041	212	168367	1.52	Typ: P Name: TGFbeta receptor signaling pathway						0.872011
GO:0008285	4	1039	680	167899	0.95	Typ: P Name: negative regulation of cell proliferation						0.885388
GO:0046620	1	1042	67	168512	2.41	Typ: P Name: regulation of organ size						0.898919
GO:0030510	1	1042	72	168507	2.24	Typ: P Name: regulation of BMP signaling pathway						0.938973
GO:0042311	1	1042	73	168506	2.21	Typ: P Name: vasodilation						0.946664
GO:0030178	1	1042	76	168503	2.13	Typ: P Name: negative regulation of Wnt receptor signaling pathway						0.969143
GO:0017015	1	1042	77	168502	2.1	Typ: P Name: regulation of TGF beta receptor signaling pathway						0.976445
GO:0000084	1	1042	82	168497	1.97	Typ: P Name: S phase of mitotic cell cycle						0.988386
GO:0007076	1	1042	80	168499	2.02	Typ: P Name: mitotic chromosome condensation						0.997807
