# Supplementary material for: Analysis of newly established EST databases reveals similarities between heart regeneration in newt and fish
Source: BMC Genomics. 2010 Jan 4;11:4. doi: 10.1186/1471-2164-11-4 (PMC2823690; doi:10.1186/1471-2164-11-4)
Supplement: Additional file 7 — List of oligonucleotides used for RT-PCR analysis from regenerating newt hearts. [file 1471-2164-11-4-S7.XLS]

## Sheet: Oligonucleotides
Name	Sequence
Internal control sim. to hum. Ribos.l prot. S21 forward	5’AAGTAACCATGCAGAACGATG3’
Internal control sim. to hum. Ribos.l prot. S21 revers	5’GGCTAACCGAAGGATAGAGTC3’
Creatin Kinase Muscle forward	5’CATCTTGGTTACGTGTTGACC3’
Creatin Kinase Muscle revers	5’ATCAATGGACTGACCCTTCTC3’
HSP90 alpha forward	5’ GAGTACGGGGAGTTCTACAGG3’
HSP90 alpha revers	5’ CTTCAGGATCTTGCTCTGTTG3’
SLC25a4 forward	5’ACATGCCAGTAAGCAGATCAC3’
SLC25a4 revers	5’ GGCAAAGTCCAGAGGATAGAC3’
Tubulin alpha 1 forward	5’ TCTGTCGACTATGGCAAGAAG3’
Tubulin alpha 1 revers	5’ AGAGATACTGGGGCATAGGTG 3’
Keratin 4 forward	5’ AGGTATGGAGATGACCTACGC3’
Keratin 4 revers	5’ CAACCTGTTCTCCTCTCCTTC3’
Tubulin beta forward	5’ CAGATGTTTGGTCGGATACTG3’
Tubulin beta revers	5’ GCATGGAGGTTAAATCCTGAC3’
Collagen Type I alpha1 forward	5’GAAAGAGAAGGAGGAGCATTG3’
Collagen Type I alpha1 revers	5’ ATACTGCAGTTTGCACCTTTG3’
similar to Ferritn Heavy Chain forward	5’ GAAACCAGAGTGTGACGAGTG3’
similar to Ferritn Heavy Chain revers	5’ GTGCTTGTCGAACAGGTACTC3’
similar to Cathepsin K forward	5’ TGACCCTCAGTACAACTCTGC3’
similar to Cathepsin K revers	5’ TCACGATCCAGTACTTCTTGC3’
Karyopherin alpha 2 forward	5’GAGTCCTGGAACCCTTAATCC3’
Karyopherin alpha 2 revers	5’TAGTTTCTGGTGCAACACTCG3’
Survivin forward	5’TCCCTTCCGTATAAGCTGTTG3’
Survivin revers	5’TGAAGGGCCAGTTGGTATAAG3’
Clusterin forward	5’TTAGAGGGGGTGAGATCAATG3’
Clusterin revers	5’AGCCAAAGAGAAAAGGGAGAC3’
Cyclophilin A forward	5’GTGACTTCACGAACCACAATG3’
Cyclophilin A revers	5’ACTATAGCATCCCGCAATCAG3’
Mucle LIM protein (CSRP3) forward	5'TTGTGGTAAAAGCCTGGATTC3'
Mucle LIM protein (CSRP3) revers	5'GCAGAGGAGTGCTAATTCTGG3'
IFRD 1 forward	5'GCAAACTCCGAGACAAAAGAG3'
IFRD 1 revers	5'TCTACTCAAGCAGTGGACCTG3'
RNF 7 forward	5'GCCAGGCAGAAAATAGACAAG3'
RNF 7 revers	5'TGGCCAACAAAAGAATCCTAC3'
SFRP 1 forward	5'AACGGAGACAGGAAAATTGTG3'
SFRP 1 revers	5'CTGCTGCTCATTTGAAGACTG3'
YWHAZ forward	5'AGTCTTTTGGACAACCACCTG3'
YWHAZ revers	5'ATGGCTTCATCAAAAGCAGTC3'
Cofilin 2 forward	5'CCATGCCATTGTGTAGAAGTG3'
Cofilin 2 revers	5'CCTTTTGAAATGGCTAAGCAG3'
TCTP 1 forward	5'AGCTGCTGAGAAAGTCAAAGC3'
TCTP 1 revers	5'GAACAAAGCTGAAGGCGATAC3'
HMGB 1 forward	5'AACATTAGGCGCGTGTAACTC3'
HMGB 1 revers	5'ACATGGTCCTCCATCTTTCAG3'
SKP 1 forward	5'TGGATGATGAAGGTGATGATG3'
SKP 1 revers	5'ATATTGAACGTCTGCCGAATC3'
DEADbox 11 forward	5'ACCTTCCTGAGATGATGGATG3'
DEADbox 11 revers	5'TATTCCGCTAACACCTGTTCC3'
Thioredoxin-like 4B forward	5'ACCTCGTGGATGTGGATAAAG3'
Thioredoxin-like 4B revers	5'GCAATCCACCTAAATTCCTTG3'
Ringbox 1 forward	5'GAACCACATCATGGACTTGTG3'
Ringbox 1 revers	5'ATGAACTGTATGGAGGCAAGG3'
Ran forward	5'ATTTGGAGTTTGTAGCGATGC3'
Ran revers	5'GCATCCCAAAGATTTAAGCAC3'
Centrin 3 forward	5'GGCAAAATCAGCTTTGAAGAC3'
Centrin 3 revers	5'GTATGCAGCAAACACATCAGG3'
PP1beta forward	5'AGGTGGTTGAAGATGGCTATG3'
PP1beta revers	5'GTGCACGCTTATGTAACATGG3'
AURKAIP (AKIP) forward	5'GGTTCTCACGACTAGGTGCTC3'
AURKAIP (AKIP) revers	5'ATTTGTGACGGTTCATCTTCC3'
